# Supplementary material for: Methyl 2-amino-4-(3-chloro­prop­oxy)-5-methoxy­benzoate
Source: Acta Crystallogr Sect E Struct Rep Online. 2009 Apr 2;65(Pt 5):o942. doi: 10.1107/S1600536809011374 (PMC2977643; doi:10.1107/S1600536809011374)
Supplement: Supplementary file 1 [file e-65-0o942-sup1.cif]

##############################################################################
###                                                                        ###
###        Electronic paper (Acta Crystallographica Section E)             ###
###                                                                        ###
##############################################################################
#                                                                            #
# This CIF contains the data in a paper accepted for publication in Acta     #
# Crystallographica Section E. It conforms to the requirements of Notes      #
# for Authors for Section E, and has been peer reviewed under the auspices   #
# of the IUCr Commission on Journals.                                        #
#                                                                            #
# Full details of the Crystallographic Information File format               #
# are given in the paper "The Crystallographic Information File (CIF):       #
# a New Standard Archive File for Crystallography" by S. R. Hall, F. H.      #
# Allen and I. D. Brown [Acta Cryst. (1991), A47, 655-685].                  #
#                                                                            #
# The current version of the core CIF dictionary is obtainable from          #
# ftp://ftp.iucr.org/pub/cif_core.dic. The current version number is 2.4.    #
#                                                                            #
# Software is freely available for graphical display of the structure(s) in  #
# this CIF.  For information consult the CIF home page http://www.iucr.org/  #
# cif/home.html                                                              #
#                                                                            #
# This file may be used for bona fide research purposes within the           #
# scientific community so long as proper attribution is given to the journal # 
# article from which it was obtained.                                        #
#                                                                            #
##############################################################################
                                             
data_global
_audit_creation_method     'from SHELXL97 CIF and IUCr SHELXL97-template'
_journal_date_recd_electronic     2009-03-25
_journal_date_accepted     2009-03-27
_journal_name_full     'Acta Crystallographica, Section E'
_journal_year     2009
_journal_volume     65
_journal_issue      5
_journal_page_first     o942
_journal_page_last     o942
_journal_paper_category     QO
_journal_coeditor_code     HK2651
_publ_contact_author_name     'Wang, Hai-bo'
_publ_contact_author_address
;
College of Food Science and Light Industry,
Nanjing University of Technology,
Xinmofan Road No. 5 Nanjing,
Nanjing 210009
People's Republic of China
;
_publ_contact_author_email     wanghaibo@njut.edu.cn
_publ_contact_author_fax     '86 25  83369345'
_publ_contact_author_phone     '86 25 83587440'
_publ_section_title
;
Methyl 2-amino-4-(3-chloropropoxy)-5-methoxybenzoate
;
loop_
    _publ_author_name
    _publ_author_address
    'Zhang, Min'
;
College of Food Science and Light Industry,
Nanjing University of Technology,
Xinmofan Road No. 5 Nanjing,
Nanjing 210009
People's Republic of China
and
College of Science,
Nanjing University of Technology,
Xinmofan Road No. 5 Nanjing,
Nanjing 210009
People's Republic of China
;
    'Lu, Ran-zhe'
;
College of Food Science and Light Industry,
Nanjing University of Technology,
Xinmofan Road No. 5 Nanjing,
Nanjing 210009
People's Republic of China
and
College of Science,
Nanjing University of Technology,
Xinmofan Road No. 5 Nanjing,
Nanjing 210009
People's Republic of China
;
    'Han, Lu-na'
;
College of Food Science and Light Industry,
Nanjing University of Technology,
Xinmofan Road No. 5 Nanjing,
Nanjing 210009
People's Republic of China
and
College of Science,
Nanjing University of Technology,
Xinmofan Road No. 5 Nanjing,
Nanjing 210009
People's Republic of China
;
    'Wei, Wen-bin'
;
College of Food Science and Light Industry,
Nanjing University of Technology,
Xinmofan Road No. 5 Nanjing,
Nanjing 210009
People's Republic of China
and
College of Science,
Nanjing University of Technology,
Xinmofan Road No. 5 Nanjing,
Nanjing 210009
People's Republic of China
;
    'Wang, Hai-bo'
;
College of Food Science and Light Industry,
Nanjing University of Technology,
Xinmofan Road No. 5 Nanjing,
Nanjing 210009
People's Republic of China
;
data_I
_audit_creation_method     SHELXL-97
_chemical_name_systematic
;
Methyl 2-amino-4-(3-chloropropoxy)-5-methoxybenzoate
;
_chemical_name_common     ?
_chemical_formula_moiety     'C12 H16 Cl N O4'
_chemical_formula_sum     'C12 H16 Cl N O4'
_chemical_formula_iupac     'C12 H16 Cl N O4'
_chemical_formula_weight     273.71
_chemical_melting_point     377
_symmetry_cell_setting     triclinic
_symmetry_space_group_name_H-M     'P -1'
_symmetry_space_group_name_Hall     '-P 1'
loop_
    _symmetry_equiv_pos_as_xyz
    'x, y, z'
    '-x, -y, -z'
_cell_length_a     8.1080(16)
_cell_length_b     9.818(2)
_cell_length_c     17.739(3)
_cell_angle_alpha     82.07(2)
_cell_angle_beta     83.41(2)
_cell_angle_gamma     89.37(3)
_cell_volume     1389.3(5)
_cell_formula_units_Z     4
_cell_measurement_reflns_used     25
_cell_measurement_theta_min     9
_cell_measurement_theta_max     13
_cell_measurement_temperature     294(2)
_exptl_crystal_description     block
_exptl_crystal_colour     colorless
_exptl_crystal_size_max     0.30
_exptl_crystal_size_mid     0.20
_exptl_crystal_size_min     0.10
_exptl_crystal_density_diffrn     1.309
_exptl_crystal_density_meas     ?
_exptl_crystal_density_method     'not measured'
_exptl_crystal_F_000     576
_exptl_absorpt_coefficient_mu     0.281
_exptl_absorpt_correction_type     psi-scan
_exptl_absorpt_process_details     '(North <i>et al.</i>,  1968)'
_exptl_absorpt_correction_T_min     0.9205
_exptl_absorpt_correction_T_max     0.9725
_exptl_special_details
;
;
_diffrn_ambient_temperature     294(2)
_diffrn_radiation_type     MoK\a
_diffrn_radiation_wavelength     0.71073
_diffrn_radiation_source     'fine-focus sealed tube'
_diffrn_radiation_monochromator     graphite
_diffrn_measurement_device_type     'Enraf--Nonius CAD-4'
_diffrn_measurement_method     '\w/2\q'
_diffrn_detector_area_resol_mean     ?
_diffrn_reflns_number     5297
_diffrn_reflns_av_R_equivalents     0.0412
_diffrn_reflns_av_sigmaI/netI     0.0541
_diffrn_reflns_theta_min     1.17
_diffrn_reflns_theta_max     25.26
_diffrn_reflns_theta_full     25.26
_diffrn_measured_fraction_theta_max     0.973
_diffrn_measured_fraction_theta_full     0.973
_diffrn_reflns_limit_h_min     0
_diffrn_reflns_limit_h_max     9
_diffrn_reflns_limit_k_min     -11
_diffrn_reflns_limit_k_max     11
_diffrn_reflns_limit_l_min     -20
_diffrn_reflns_limit_l_max     20
_diffrn_standards_number     3
_diffrn_standards_interval_count     ?
_diffrn_standards_interval_time     120
_diffrn_standards_decay_%     1
_refine_special_details
;
 Refinement of F^2^ against ALL reflections.  The weighted R-factor wR and
 goodness of fit S are based on F^2^, conventional R-factors R are based
 on F, with F set to zero for negative F^2^. The threshold expression of
 F^2^ > 2sigma(F^2^) is used only for calculating R-factors(gt) etc. and is
 not relevant to the choice of reflections for refinement.  R-factors based
 on F^2^ are statistically about twice as large as those based on F, and R-
 factors based on ALL data will be even larger.
;
_reflns_number_total     4919
_reflns_number_gt     2591
_reflns_threshold_expression     I>2\s(I)
_refine_ls_structure_factor_coef     Fsqd
_refine_ls_matrix_type     full
_refine_ls_R_factor_all     0.1143
_refine_ls_R_factor_gt     0.0570
_refine_ls_wR_factor_gt     0.1342
_refine_ls_wR_factor_ref     0.1574
_refine_ls_goodness_of_fit_ref     1.008
_refine_ls_restrained_S_all     1.008
_refine_ls_number_reflns     4919
_refine_ls_number_parameters     325
_refine_ls_number_restraints     0
_refine_ls_hydrogen_treatment     constr
_refine_ls_weighting_scheme     calc
_refine_ls_weighting_details
                   'calc w=1/[\s^2^(Fo^2^)+(0.07P)^2^] where P=(Fo^2^+2Fc^2^)/3'
_atom_sites_solution_hydrogens     geom
_atom_sites_solution_primary     direct
_atom_sites_solution_secondary     difmap
_refine_ls_shift/su_max     0.000
_refine_ls_shift/su_mean     0.000
_refine_diff_density_max     0.197
_refine_diff_density_min     -0.222
_refine_ls_extinction_method     none
_refine_ls_extinction_coef     ?
loop_
    _atom_type_symbol
    _atom_type_description
    _atom_type_scat_dispersion_real
    _atom_type_scat_dispersion_imag
    _atom_type_scat_source
    'C' 'C' 0.0033 0.0016
                         'International Tables Vol C Tables 4.2.6.8 and 6.1.1.4'
    'H' 'H' 0.0000 0.0000
                         'International Tables Vol C Tables 4.2.6.8 and 6.1.1.4'
    'N' 'N' 0.0061 0.0033
                         'International Tables Vol C Tables 4.2.6.8 and 6.1.1.4'
    'O' 'O' 0.0106 0.0060
                         'International Tables Vol C Tables 4.2.6.8 and 6.1.1.4'
    'Cl' 'Cl' 0.1484 0.1585
                         'International Tables Vol C Tables 4.2.6.8 and 6.1.1.4'
_computing_data_collection     'CAD-4 Software (Enraf--Nonius, 1989)'
_computing_cell_refinement     'CAD-4 Software (Enraf--Nonius, 1989)'
_computing_data_reduction     'XCAD4 (Harms & Wocadlo, 1995)'
_computing_structure_solution     'SHELXS97 (Sheldrick, 2008)'
_computing_structure_refinement     'SHELXL97 (Sheldrick, 2008)'
_computing_molecular_graphics
                  'ORTEP-3 for Windows (Farrugia, 1997) and PLATON (Spek, 2009)'
_computing_publication_material     'SHELXTL (Sheldrick, 2008)'
loop_
    _atom_site_type_symbol
    _atom_site_label
    _atom_site_fract_x
    _atom_site_fract_y
    _atom_site_fract_z
    _atom_site_U_iso_or_equiv
    _atom_site_adp_type
    _atom_site_calc_flag
    _atom_site_refinement_flags
    _atom_site_occupancy
    _atom_site_disorder_assembly
    _atom_site_disorder_group
    Cl Cl1 -0.15324(14) 0.65740(12) 0.56167(7) 0.0986(4) Uani d . 1 . .
    Cl Cl2 0.35436(14) 0.80677(12) 0.56017(6) 0.0970(4) Uani d . 1 . .
    O O1 -0.0021(3) 0.9054(2) 0.70177(14) 0.0748(7) Uani d . 1 . .
    O O2 0.2315(3) 1.0836(2) 0.66023(13) 0.0713(7) Uani d . 1 . .
    O O3 0.5434(3) 0.8244(3) 0.94591(14) 0.0784(7) Uani d . 1 . .
    O O4 0.6278(3) 1.0083(3) 0.85978(14) 0.0764(7) Uani d . 1 . .
    O O5 0.4986(3) 0.4748(2) 0.69292(14) 0.0743(7) Uani d . 1 . .
    O O6 0.7348(3) 0.3139(2) 0.65050(13) 0.0713(7) Uani d . 1 . .
    O O7 1.1359(3) 0.2938(2) 0.84821(13) 0.0771(8) Uani d . 1 . .
    O O8 1.0455(3) 0.4302(3) 0.93563(13) 0.0753(7) Uani d . 1 . .
    N N1 0.2572(4) 0.7010(3) 0.92623(18) 0.0916(10) Uani d . 1 . .
    H H1A 0.3373 0.6986 0.9542 0.110 Uiso calc R 1 . .
    H H1B 0.1770 0.6425 0.9381 0.110 Uiso calc R 1 . .
    N N2 0.7544(4) 0.5646(3) 0.91837(16) 0.0812(10) Uani d . 1 . .
    H H2C 0.8342 0.5523 0.9466 0.097 Uiso calc R 1 . .
    H H2D 0.6729 0.6173 0.9303 0.097 Uiso calc R 1 . .
    C C1 -0.1746(5) 0.8327(4) 0.5747(2) 0.0916(13) Uani d . 1 . .
    H H1C -0.0664 0.8770 0.5646 0.110 Uiso calc R 1 . .
    H H1D -0.2447 0.8784 0.5383 0.110 Uiso calc R 1 . .
    C C2 -0.2507(4) 0.8486(4) 0.6564(3) 0.0880(13) Uani d . 1 . .
    H H2A -0.2840 0.9436 0.6574 0.106 Uiso calc R 1 . .
    H H2B -0.3503 0.7924 0.6685 0.106 Uiso calc R 1 . .
    C C3 -0.1379(4) 0.8095(4) 0.7191(2) 0.0764(11) Uani d . 1 . .
    H H3A -0.1966 0.8168 0.7691 0.092 Uiso calc R 1 . .
    H H3B -0.0983 0.7160 0.7184 0.092 Uiso calc R 1 . .
    C C4 0.1200(4) 0.8952(3) 0.7498(2) 0.0599(9) Uani d . 1 . .
    C C5 0.1262(4) 0.8003(4) 0.8155(2) 0.0660(9) Uani d . 1 . .
    H H5A 0.0414 0.7356 0.8294 0.079 Uiso calc R 1 . .
    C C6 0.2574(4) 0.7991(3) 0.8619(2) 0.0591(9) Uani d . 1 . .
    C C7 0.3857(4) 0.8969(3) 0.84021(18) 0.0552(8) Uani d . 1 . .
    C C8 0.3773(4) 0.9923(3) 0.77157(18) 0.0536(8) Uani d . 1 . .
    H H8A 0.4628 1.0561 0.7566 0.064 Uiso calc R 1 . .
    C C9 0.2495(4) 0.9941(3) 0.72703(19) 0.0553(8) Uani d . 1 . .
    C C10 0.3629(5) 1.1770(4) 0.6326(2) 0.0895(13) Uani d . 1 . .
    H H10A 0.3364 1.2330 0.5868 0.134 Uiso calc R 1 . .
    H H10B 0.4630 1.1269 0.6213 0.134 Uiso calc R 1 . .
    H H10C 0.3786 1.2345 0.6708 0.134 Uiso calc R 1 . .
    C C11 0.5223(4) 0.9032(3) 0.88748(19) 0.0562(8) Uani d . 1 . .
    C C12 0.7633(5) 1.0256(4) 0.9052(2) 0.0924(13) Uani d . 1 . .
    H H12A 0.8318 1.1018 0.8807 0.139 Uiso calc R 1 . .
    H H12B 0.8288 0.9434 0.9093 0.139 Uiso calc R 1 . .
    H H12C 0.7185 1.0429 0.9554 0.139 Uiso calc R 1 . .
    C C13 0.3339(5) 0.6258(4) 0.5663(2) 0.0937(14) Uani d . 1 . .
    H H13A 0.2670 0.6044 0.5275 0.112 Uiso calc R 1 . .
    H H13B 0.4427 0.5856 0.5564 0.112 Uiso calc R 1 . .
    C C14 0.2526(4) 0.5629(4) 0.6458(3) 0.0914(13) Uani d . 1 . .
    H H14A 0.1515 0.6130 0.6580 0.110 Uiso calc R 1 . .
    H H14B 0.2214 0.4686 0.6434 0.110 Uiso calc R 1 . .
    C C15 0.3612(4) 0.5635(4) 0.7106(2) 0.0767(11) Uani d . 1 . .
    H H15A 0.4001 0.6559 0.7126 0.092 Uiso calc R 1 . .
    H H15B 0.2997 0.5290 0.7595 0.092 Uiso calc R 1 . .
    C C16 0.6215(4) 0.4591(3) 0.7408(2) 0.0581(9) Uani d . 1 . .
    C C17 0.7518(4) 0.3703(3) 0.71711(18) 0.0546(8) Uani d . 1 . .
    C C18 0.8796(4) 0.3485(3) 0.76205(17) 0.0516(8) Uani d . 1 . .
    H H18A 0.9653 0.2904 0.7476 0.062 Uiso calc R 1 . .
    C C19 0.8872(4) 0.4108(3) 0.83011(17) 0.0485(7) Uani d . 1 . .
    C C20 0.7570(4) 0.4991(3) 0.85342(19) 0.0575(8) Uani d . 1 . .
    C C21 0.6255(4) 0.5203(3) 0.8067(2) 0.0618(9) Uani d . 1 . .
    H H21A 0.5385 0.5774 0.8208 0.074 Uiso calc R 1 . .
    C C22 0.8708(5) 0.2353(4) 0.6222(2) 0.0900(13) Uani d . 1 . .
    H H22A 0.8456 0.2011 0.5766 0.135 Uiso calc R 1 . .
    H H22B 0.8905 0.1595 0.6604 0.135 Uiso calc R 1 . .
    H H22C 0.9682 0.2925 0.6104 0.135 Uiso calc R 1 . .
    C C23 1.0255(4) 0.3818(3) 0.87674(18) 0.0523(8) Uani d . 1 . .
    C C24 1.2755(5) 0.2593(4) 0.8929(2) 0.0937(14) Uani d . 1 . .
    H H24A 1.3482 0.1968 0.8683 0.141 Uiso calc R 1 . .
    H H24B 1.2343 0.2169 0.9435 0.141 Uiso calc R 1 . .
    H H24C 1.3356 0.3416 0.8962 0.141 Uiso calc R 1 . .
loop_
    _atom_site_aniso_label
    _atom_site_aniso_U_11
    _atom_site_aniso_U_22
    _atom_site_aniso_U_33
    _atom_site_aniso_U_12
    _atom_site_aniso_U_13
    _atom_site_aniso_U_23
    Cl1 0.0972(8) 0.1075(9) 0.0950(8) 0.0024(6) -0.0306(6) -0.0116(6)
    Cl2 0.1009(8) 0.1059(9) 0.0894(8) 0.0022(6) -0.0347(6) -0.0126(6)
    O1 0.0498(14) 0.0805(17) 0.0951(19) -0.0060(12) -0.0240(13) -0.0026(14)
    O2 0.0595(15) 0.0726(16) 0.0808(17) -0.0087(12) -0.0293(13) 0.0114(13)
    O3 0.0785(17) 0.0769(17) 0.0805(18) 0.0031(13) -0.0326(14) 0.0056(14)
    O4 0.0662(16) 0.0832(18) 0.0821(17) -0.0119(14) -0.0315(13) 0.0007(14)
    O5 0.0503(14) 0.0827(16) 0.0981(19) 0.0173(12) -0.0337(13) -0.0217(14)
    O6 0.0619(15) 0.0820(17) 0.0800(17) 0.0160(12) -0.0338(13) -0.0268(14)
    O7 0.0794(17) 0.0878(18) 0.0771(17) 0.0366(14) -0.0420(14) -0.0324(14)
    O8 0.0732(16) 0.0944(19) 0.0674(16) 0.0184(13) -0.0250(13) -0.0315(14)
    N1 0.090(2) 0.090(2) 0.089(2) -0.0231(19) -0.0257(19) 0.021(2)
    N2 0.083(2) 0.097(2) 0.072(2) 0.0380(18) -0.0256(17) -0.0295(18)
    C1 0.077(3) 0.104(3) 0.092(3) -0.018(2) -0.038(2) 0.017(3)
    C2 0.051(2) 0.087(3) 0.127(4) -0.0035(19) -0.026(2) -0.006(3)
    C3 0.052(2) 0.093(3) 0.086(3) -0.016(2) -0.0068(19) -0.017(2)
    C4 0.0443(19) 0.067(2) 0.071(2) 0.0045(16) -0.0116(17) -0.0129(19)
    C5 0.059(2) 0.063(2) 0.076(3) -0.0071(17) -0.0097(19) -0.0052(19)
    C6 0.055(2) 0.056(2) 0.065(2) 0.0012(16) -0.0076(17) -0.0035(17)
    C7 0.0506(19) 0.055(2) 0.061(2) 0.0074(16) -0.0110(16) -0.0096(17)
    C8 0.0398(17) 0.059(2) 0.063(2) 0.0000(14) -0.0102(15) -0.0059(17)
    C9 0.0496(19) 0.053(2) 0.064(2) 0.0042(15) -0.0119(16) -0.0044(16)
    C10 0.087(3) 0.084(3) 0.092(3) -0.022(2) -0.033(2) 0.027(2)
    C11 0.057(2) 0.055(2) 0.057(2) 0.0072(17) -0.0102(17) -0.0104(17)
    C12 0.075(3) 0.100(3) 0.106(3) -0.013(2) -0.041(2) -0.003(3)
    C13 0.089(3) 0.115(3) 0.095(3) 0.047(3) -0.051(3) -0.045(3)
    C14 0.054(2) 0.087(3) 0.140(4) 0.011(2) -0.039(3) -0.018(3)
    C15 0.045(2) 0.091(3) 0.092(3) 0.0118(19) -0.0162(19) 0.000(2)
    C16 0.0459(18) 0.060(2) 0.071(2) 0.0022(15) -0.0211(17) -0.0046(18)
    C17 0.0503(19) 0.058(2) 0.059(2) 0.0051(15) -0.0188(16) -0.0122(16)
    C18 0.0455(17) 0.0504(19) 0.060(2) 0.0031(14) -0.0135(15) -0.0041(16)
    C19 0.0481(18) 0.0469(18) 0.0492(19) 0.0014(14) -0.0075(14) -0.0008(14)
    C20 0.060(2) 0.057(2) 0.055(2) 0.0044(16) -0.0116(17) -0.0024(16)
    C21 0.0463(19) 0.065(2) 0.073(2) 0.0118(16) -0.0070(17) -0.0062(18)
    C22 0.094(3) 0.103(3) 0.089(3) 0.031(2) -0.046(2) -0.043(2)
    C23 0.057(2) 0.0484(19) 0.053(2) 0.0024(15) -0.0117(16) -0.0073(16)
    C24 0.087(3) 0.109(3) 0.099(3) 0.049(2) -0.053(2) -0.031(3)
_geom_special_details
;
 All esds (except the esd in the dihedral angle between two l.s. planes)
 are estimated using the full covariance matrix.  The cell esds are taken
 into account individually in the estimation of esds in distances, angles
 and torsion angles; correlations between esds in cell parameters are only
 used when they are defined by crystal symmetry.  An approximate (isotropic)
 treatment of cell esds is used for estimating esds involving l.s. planes.
;
loop_
    _geom_bond_atom_site_label_1
    _geom_bond_atom_site_label_2
    _geom_bond_site_symmetry_2
    _geom_bond_distance
    _geom_bond_publ_flag
    Cl1 C1 . 1.772(4) ?
    Cl2 C13 . 1.773(4) ?
    O1 C4 . 1.373(4) ?
    O1 C3 . 1.434(4) ?
    O2 C9 . 1.395(4) ?
    O2 C10 . 1.412(4) ?
    O3 C11 . 1.232(4) ?
    O4 C11 . 1.350(4) ?
    O4 C12 . 1.459(4) ?
    O5 C16 . 1.376(3) ?
    O5 C15 . 1.439(4) ?
    O6 C17 . 1.394(3) ?
    O6 C22 . 1.423(4) ?
    O7 C23 . 1.342(4) ?
    O7 C24 . 1.466(4) ?
    O8 C23 . 1.233(3) ?
    N1 C6 . 1.388(4) ?
    N1 H1A . 0.8600 ?
    N1 H1B . 0.8600 ?
    N2 C20 . 1.392(4) ?
    N2 H2C . 0.8600 ?
    N2 H2D . 0.8600 ?
    C1 C2 . 1.537(5) ?
    C1 H1C . 0.9700 ?
    C1 H1D . 0.9700 ?
    C2 C3 . 1.525(5) ?
    C2 H2A . 0.9700 ?
    C2 H2B . 0.9700 ?
    C3 H3A . 0.9700 ?
    C3 H3B . 0.9700 ?
    C4 C5 . 1.393(5) ?
    C4 C9 . 1.423(4) ?
    C5 C6 . 1.417(4) ?
    C5 H5A . 0.9300 ?
    C6 C7 . 1.407(4) ?
    C7 C8 . 1.438(4) ?
    C7 C11 . 1.471(4) ?
    C8 C9 . 1.372(4) ?
    C8 H8A . 0.9300 ?
    C10 H10A . 0.9600 ?
    C10 H10B . 0.9600 ?
    C10 H10C . 0.9600 ?
    C12 H12A . 0.9600 ?
    C12 H12B . 0.9600 ?
    C12 H12C . 0.9600 ?
    C13 C14 . 1.536(6) ?
    C13 H13A . 0.9700 ?
    C13 H13B . 0.9700 ?
    C14 C15 . 1.527(5) ?
    C14 H14A . 0.9700 ?
    C14 H14B . 0.9700 ?
    C15 H15A . 0.9700 ?
    C15 H15B . 0.9700 ?
    C16 C21 . 1.389(4) ?
    C16 C17 . 1.425(4) ?
    C17 C18 . 1.376(4) ?
    C18 C19 . 1.434(4) ?
    C18 H18A . 0.9300 ?
    C19 C20 . 1.420(4) ?
    C19 C23 . 1.471(4) ?
    C20 C21 . 1.420(4) ?
    C21 H21A . 0.9300 ?
    C22 H22A . 0.9600 ?
    C22 H22B . 0.9600 ?
    C22 H22C . 0.9600 ?
    C24 H24A . 0.9600 ?
    C24 H24B . 0.9600 ?
    C24 H24C . 0.9600 ?
loop_
    _geom_angle_atom_site_label_1
    _geom_angle_atom_site_label_2
    _geom_angle_atom_site_label_3
    _geom_angle_site_symmetry_1
    _geom_angle_site_symmetry_3
    _geom_angle
    _geom_angle_publ_flag
    C4 O1 C3 . . 118.2(3) ?
    C9 O2 C10 . . 117.0(2) ?
    C11 O4 C12 . . 115.7(3) ?
    C16 O5 C15 . . 118.5(3) ?
    C17 O6 C22 . . 116.5(2) ?
    C23 O7 C24 . . 115.1(3) ?
    C6 N1 H1A . . 120.0 ?
    C6 N1 H1B . . 120.0 ?
    H1A N1 H1B . . 120.0 ?
    C20 N2 H2C . . 120.0 ?
    C20 N2 H2D . . 120.0 ?
    H2C N2 H2D . . 120.0 ?
    C2 C1 Cl1 . . 111.6(3) ?
    C2 C1 H1C . . 109.3 ?
    Cl1 C1 H1C . . 109.3 ?
    C2 C1 H1D . . 109.3 ?
    Cl1 C1 H1D . . 109.3 ?
    H1C C1 H1D . . 108.0 ?
    C3 C2 C1 . . 115.5(3) ?
    C3 C2 H2A . . 108.4 ?
    C1 C2 H2A . . 108.4 ?
    C3 C2 H2B . . 108.4 ?
    C1 C2 H2B . . 108.4 ?
    H2A C2 H2B . . 107.5 ?
    O1 C3 C2 . . 105.3(3) ?
    O1 C3 H3A . . 110.7 ?
    C2 C3 H3A . . 110.7 ?
    O1 C3 H3B . . 110.7 ?
    C2 C3 H3B . . 110.7 ?
    H3A C3 H3B . . 108.8 ?
    O1 C4 C5 . . 126.5(3) ?
    O1 C4 C9 . . 113.7(3) ?
    C5 C4 C9 . . 119.8(3) ?
    C4 C5 C6 . . 122.2(3) ?
    C4 C5 H5A . . 118.9 ?
    C6 C5 H5A . . 118.9 ?
    N1 C6 C7 . . 122.1(3) ?
    N1 C6 C5 . . 119.4(3) ?
    C7 C6 C5 . . 118.5(3) ?
    C6 C7 C8 . . 118.1(3) ?
    C6 C7 C11 . . 120.8(3) ?
    C8 C7 C11 . . 121.0(3) ?
    C9 C8 C7 . . 123.3(3) ?
    C9 C8 H8A . . 118.3 ?
    C7 C8 H8A . . 118.3 ?
    C8 C9 O2 . . 126.8(3) ?
    C8 C9 C4 . . 118.0(3) ?
    O2 C9 C4 . . 115.2(3) ?
    O2 C10 H10A . . 109.5 ?
    O2 C10 H10B . . 109.5 ?
    H10A C10 H10B . . 109.5 ?
    O2 C10 H10C . . 109.5 ?
    H10A C10 H10C . . 109.5 ?
    H10B C10 H10C . . 109.5 ?
    O3 C11 O4 . . 121.7(3) ?
    O3 C11 C7 . . 126.1(3) ?
    O4 C11 C7 . . 112.1(3) ?
    O4 C12 H12A . . 109.5 ?
    O4 C12 H12B . . 109.5 ?
    H12A C12 H12B . . 109.5 ?
    O4 C12 H12C . . 109.5 ?
    H12A C12 H12C . . 109.5 ?
    H12B C12 H12C . . 109.5 ?
    C14 C13 Cl2 . . 111.2(3) ?
    C14 C13 H13A . . 109.4 ?
    Cl2 C13 H13A . . 109.4 ?
    C14 C13 H13B . . 109.4 ?
    Cl2 C13 H13B . . 109.4 ?
    H13A C13 H13B . . 108.0 ?
    C15 C14 C13 . . 114.9(3) ?
    C15 C14 H14A . . 108.5 ?
    C13 C14 H14A . . 108.5 ?
    C15 C14 H14B . . 108.5 ?
    C13 C14 H14B . . 108.5 ?
    H14A C14 H14B . . 107.5 ?
    O5 C15 C14 . . 105.4(3) ?
    O5 C15 H15A . . 110.7 ?
    C14 C15 H15A . . 110.7 ?
    O5 C15 H15B . . 110.7 ?
    C14 C15 H15B . . 110.7 ?
    H15A C15 H15B . . 108.8 ?
    O5 C16 C21 . . 125.9(3) ?
    O5 C16 C17 . . 113.5(3) ?
    C21 C16 C17 . . 120.6(3) ?
    C18 C17 O6 . . 126.9(3) ?
    C18 C17 C16 . . 117.2(3) ?
    O6 C17 C16 . . 115.9(3) ?
    C17 C18 C19 . . 123.3(3) ?
    C17 C18 H18A . . 118.4 ?
    C19 C18 H18A . . 118.4 ?
    C20 C19 C18 . . 119.2(3) ?
    C20 C19 C23 . . 119.8(3) ?
    C18 C19 C23 . . 120.9(3) ?
    N2 C20 C19 . . 123.2(3) ?
    N2 C20 C21 . . 119.9(3) ?
    C19 C20 C21 . . 116.9(3) ?
    C16 C21 C20 . . 122.7(3) ?
    C16 C21 H21A . . 118.6 ?
    C20 C21 H21A . . 118.6 ?
    O6 C22 H22A . . 109.5 ?
    O6 C22 H22B . . 109.5 ?
    H22A C22 H22B . . 109.5 ?
    O6 C22 H22C . . 109.5 ?
    H22A C22 H22C . . 109.5 ?
    H22B C22 H22C . . 109.5 ?
    O8 C23 O7 . . 120.9(3) ?
    O8 C23 C19 . . 126.5(3) ?
    O7 C23 C19 . . 112.6(3) ?
    O7 C24 H24A . . 109.5 ?
    O7 C24 H24B . . 109.5 ?
    H24A C24 H24B . . 109.5 ?
    O7 C24 H24C . . 109.5 ?
    H24A C24 H24C . . 109.5 ?
    H24B C24 H24C . . 109.5 ?
loop_
    _geom_torsion_atom_site_label_1
    _geom_torsion_atom_site_label_2
    _geom_torsion_atom_site_label_3
    _geom_torsion_atom_site_label_4
    _geom_torsion_site_symmetry_1
    _geom_torsion_site_symmetry_2
    _geom_torsion_site_symmetry_3
    _geom_torsion_site_symmetry_4
    _geom_torsion
    _geom_torsion_publ_flag
    Cl1 C1 C2 C3 . . . . 71.5(4) ?
    C4 O1 C3 C2 . . . . 179.4(3) ?
    C1 C2 C3 O1 . . . . 63.9(4) ?
    C3 O1 C4 C5 . . . . -0.5(5) ?
    C3 O1 C4 C9 . . . . 179.3(3) ?
    O1 C4 C5 C6 . . . . -179.4(3) ?
    C9 C4 C5 C6 . . . . 0.8(5) ?
    C4 C5 C6 N1 . . . . -179.4(3) ?
    C4 C5 C6 C7 . . . . -0.4(5) ?
    N1 C6 C7 C8 . . . . 178.5(3) ?
    C5 C6 C7 C8 . . . . -0.4(5) ?
    N1 C6 C7 C11 . . . . -3.0(5) ?
    C5 C6 C7 C11 . . . . 178.1(3) ?
    C6 C7 C8 C9 . . . . 1.0(5) ?
    C11 C7 C8 C9 . . . . -177.5(3) ?
    C7 C8 C9 O2 . . . . 179.5(3) ?
    C7 C8 C9 C4 . . . . -0.7(5) ?
    C10 O2 C9 C8 . . . . 4.2(5) ?
    C10 O2 C9 C4 . . . . -175.7(3) ?
    O1 C4 C9 C8 . . . . 179.9(3) ?
    C5 C4 C9 C8 . . . . -0.2(5) ?
    O1 C4 C9 O2 . . . . -0.2(4) ?
    C5 C4 C9 O2 . . . . 179.6(3) ?
    C12 O4 C11 O3 . . . . -2.5(5) ?
    C12 O4 C11 C7 . . . . 177.5(3) ?
    C6 C7 C11 O3 . . . . 3.5(5) ?
    C8 C7 C11 O3 . . . . -177.9(3) ?
    C6 C7 C11 O4 . . . . -176.4(3) ?
    C8 C7 C11 O4 . . . . 2.1(4) ?
    Cl2 C13 C14 C15 . . . . -70.8(4) ?
    C16 O5 C15 C14 . . . . 177.8(3) ?
    C13 C14 C15 O5 . . . . -64.7(4) ?
    C15 O5 C16 C21 . . . . 0.9(5) ?
    C15 O5 C16 C17 . . . . -179.3(3) ?
    C22 O6 C17 C18 . . . . -6.1(5) ?
    C22 O6 C17 C16 . . . . 174.4(3) ?
    O5 C16 C17 C18 . . . . -179.7(3) ?
    C21 C16 C17 C18 . . . . 0.1(5) ?
    O5 C16 C17 O6 . . . . -0.2(4) ?
    C21 C16 C17 O6 . . . . 179.6(3) ?
    O6 C17 C18 C19 . . . . -179.8(3) ?
    C16 C17 C18 C19 . . . . -0.4(5) ?
    C17 C18 C19 C20 . . . . 0.4(5) ?
    C17 C18 C19 C23 . . . . 178.9(3) ?
    C18 C19 C20 N2 . . . . -179.7(3) ?
    C23 C19 C20 N2 . . . . 1.8(5) ?
    C18 C19 C20 C21 . . . . 0.0(4) ?
    C23 C19 C20 C21 . . . . -178.6(3) ?
    O5 C16 C21 C20 . . . . -180.0(3) ?
    C17 C16 C21 C20 . . . . 0.2(5) ?
    N2 C20 C21 C16 . . . . 179.4(3) ?
    C19 C20 C21 C16 . . . . -0.2(5) ?
    C24 O7 C23 O8 . . . . 1.3(5) ?
    C24 O7 C23 C19 . . . . -179.1(3) ?
    C20 C19 C23 O8 . . . . -2.1(5) ?
    C18 C19 C23 O8 . . . . 179.3(3) ?
    C20 C19 C23 O7 . . . . 178.4(3) ?
    C18 C19 C23 O7 . . . . -0.2(4) ?
loop_
    _geom_hbond_atom_site_label_D
    _geom_hbond_atom_site_label_H
    _geom_hbond_atom_site_label_A
    _geom_hbond_site_symmetry_A
    _geom_hbond_distance_DH
    _geom_hbond_distance_HA
    _geom_hbond_distance_DA
    _geom_hbond_angle_DHA
    N1 H1A O3 . 0.86 2.07 2.709(4) 131
    N1 H1B O8 1_455 0.86 2.36 3.155(4) 154
    N2 H2C O8 . 0.86 2.09 2.719(4) 130
    N2 H2C O8 2_767 0.86 2.43 3.216(4) 152
    N2 H2D O3 . 0.86 2.31 3.119(4) 156
