# Supplementary material for: Methyl 2-amino-4-(3-chloro­prop­oxy)-5-methoxy­benzoate
Source: Acta Crystallogr Sect E Struct Rep Online. 2009 Apr 2;65(Pt 5):o942. doi: 10.1107/S1600536809011374 (PMC2977643; doi:10.1107/S1600536809011374)
Supplement: Supplementary file 2 [file e-65-0o942-Isup2.hkl]

# 
# h,k,l, Fc-squared, Fo-squared, sigma(Fo-squared) and status flag 
# 
data_I
_shelx_title ' K in P-1' 
_shelx_refln_list_code          4 
_shelx_F_calc_maximum      183.28 
_exptl_crystal_F_000       576.00 
_reflns_d_resolution_high  0.8328 
 
loop_ 
 _symmetry_equiv_pos_as_xyz 
 'x, y, z' 
 '-x, -y, -z' 
 
_cell_length_a     8.1080 
_cell_length_b     9.8180 
_cell_length_c    17.7390 
_cell_angle_alpha  82.070 
_cell_angle_beta   83.410 
_cell_angle_gamma  89.370 
 
_shelx_F_squared_multiplier     1.000 
 
loop_ 
 _refln_index_h 
 _refln_index_k 
 _refln_index_l 
 _refln_F_squared_calc 
 _refln_F_squared_meas 
 _refln_F_squared_sigma 
 _refln_observed_status 
   1   0   0        9.52       10.68      1.66 o 
   2   0   0     7369.60     7410.84    139.24 o 
   3   0   0        0.96        1.49      1.88 o 
   4   0   0       40.06       36.04      4.56 o 
   5   0   0        5.37        6.71      3.51 o 
   6   0   0        1.64        8.87      3.80 o 
   7   0   0        2.88        0.55      6.48 o 
   8   0   0      905.90      990.48     29.86 o 
   9   0   0        1.31        2.06      6.39 o 
  -9   1   0        3.31        7.93      4.00 o 
  -8   1   0       12.59       11.57      5.85 o 
  -7   1   0      195.34      195.02     12.14 o 
  -6   1   0       11.65       12.27      4.47 o 
  -5   1   0      325.75      309.40     11.90 o 
  -4   1   0      938.41      867.88     16.80 o 
  -3   1   0      176.26      162.16      6.35 o 
  -2   1   0     1552.07     1673.38     16.96 o 
  -1   1   0     1696.35     1973.66     14.71 o 
   0   1   0      407.94      409.98      4.14 o 
   1   1   0       21.50       23.75      2.29 o 
   2   1   0     1145.99     1267.59     14.73 o 
   3   1   0        1.14        1.54      1.77 o 
   4   1   0      518.58      526.45     12.99 o 
   5   1   0      105.02      115.37      7.31 o 
   6   1   0        0.30        3.66      4.96 o 
   7   1   0      173.31      186.95     12.18 o 
   8   1   0        9.15        1.90      8.48 o 
   9   1   0       12.30        4.61      7.31 o 
  -9   2   0        0.93        5.62      5.62 o 
  -8   2   0        0.49        5.51      5.51 o 
  -7   2   0      395.44      363.80     16.00 o 
  -6   2   0      137.86      147.75     10.12 o 
  -5   2   0     1243.09     1253.56     23.54 o 
  -4   2   0      300.36      344.53     11.13 o 
  -3   2   0      104.06       95.86      5.50 o 
  -2   2   0       24.13       20.02      2.94 o 
  -1   2   0      247.86      253.84      6.57 o 
   0   2   0        2.12        3.02      1.35 o 
   1   2   0     3912.48     3961.55     25.03 o 
   2   2   0     1702.67     1870.95     19.56 o 
   3   2   0     2162.80     2272.13     25.13 o 
   4   2   0      720.55      722.98     16.19 o 
   5   2   0       11.75        9.88      4.53 o 
   6   2   0        0.23        4.93      4.93 o 
   7   2   0       69.03       68.82      8.06 o 
   8   2   0      138.27      136.38     12.05 o 
   9   2   0       13.84       19.64      6.05 o 
  -9   3   0        0.77        0.52      4.66 o 
  -8   3   0        2.25        1.69      4.88 o 
  -7   3   0      284.93      304.26     14.90 o 
  -6   3   0        3.82        9.63      4.59 o 
  -5   3   0      300.12      311.33     12.43 o 
  -4   3   0        2.48        8.35      2.84 o 
  -3   3   0      251.83      262.54      9.87 o 
  -2   3   0      193.20      153.80      6.73 o 
  -1   3   0     1513.54     1474.66     18.51 o 
   0   3   0      358.70      357.83     10.41 o 
   1   3   0     1721.87     1612.15     18.91 o 
   2   3   0     1098.17      988.59     16.55 o 
   3   3   0      108.98      119.19      6.89 o 
   4   3   0        0.64        2.08      3.39 o 
   5   3   0      217.87      248.84     11.31 o 
   6   3   0       86.55       95.00      8.50 o 
   7   3   0        0.98        5.00      4.85 o 
   8   3   0        3.05        5.47      5.80 o 
   9   3   0        0.42        5.91      5.91 o 
  -9   4   0       11.20       16.21      4.70 o 
  -8   4   0        0.32        2.93      5.60 o 
  -7   4   0       39.62       32.45      6.87 o 
  -6   4   0       46.14       54.26      6.55 o 
  -5   4   0      430.57      434.93     15.84 o 
  -4   4   0        7.75        0.00      3.62 o 
  -3   4   0      260.44      270.48     11.21 o 
  -2   4   0       78.31       84.33      6.10 o 
  -1   4   0      592.52      548.14     13.54 o 
   0   4   0       79.76       67.42      4.37 o 
   1   4   0     1410.46     1341.79     19.97 o 
   2   4   0      299.30      281.73     10.52 o 
   3   4   0       27.15       42.92      4.75 o 
   4   4   0        8.27       14.79      4.22 o 
   5   4   0      216.88      225.99     11.37 o 
   6   4   0       21.26       30.54      6.43 o 
   7   4   0       43.87       31.04      7.69 o 
   8   4   0       16.91       10.49      5.79 o 
   9   4   0       16.29       15.63      5.98 o 
  -8   5   0        4.93        6.04      5.68 o 
  -7   5   0       18.80       12.01      6.11 o 
  -6   5   0        5.82        4.01      4.47 o 
  -5   5   0      111.32      100.49      9.48 o 
  -4   5   0        8.70       14.73      5.18 o 
  -3   5   0       54.18       54.99      6.41 o 
  -2   5   0      114.64       89.86      7.86 o 
  -1   5   0      163.67      149.89      8.67 o 
   0   5   0      229.09      227.28     10.81 o 
   1   5   0        1.95        1.69      3.53 o 
   2   5   0       12.48        8.18      3.60 o 
   3   5   0      351.11      327.79     13.26 o 
   4   5   0      673.91      619.77     19.10 o 
   5   5   0       33.80       35.44      6.54 o 
   6   5   0        2.28        9.64      5.49 o 
   7   5   0        1.78       12.90      5.08 o 
   8   5   0        5.69        7.51      6.70 o 
  -8   6   0       18.73       23.71      6.40 o 
  -7   6   0        0.45        0.00      5.13 o 
  -6   6   0       16.84       11.62      5.24 o 
  -5   6   0        8.10        0.56      6.41 o 
  -4   6   0      123.87      106.92      9.87 o 
  -3   6   0       21.44       10.26      5.09 o 
  -2   6   0      228.30      245.49     12.38 o 
  -1   6   0      779.44      775.17     20.80 o 
   0   6   0      400.14      402.12     17.49 o 
   1   6   0       20.40       18.22      4.88 o 
   2   6   0      192.07      174.32     10.56 o 
   3   6   0       46.98       46.25      6.45 o 
   4   6   0       64.76       63.64      7.28 o 
   5   6   0        0.97        0.00      5.83 o 
   6   6   0        0.02        0.59      6.14 o 
   7   6   0        9.21       11.48      5.43 o 
   8   6   0        0.04        3.76      5.94 o 
  -7   7   0        0.13        6.44      5.16 o 
  -6   7   0       73.31       92.53      9.00 o 
  -5   7   0       35.72       31.04      6.81 o 
  -4   7   0       18.53       15.68      6.96 o 
  -3   7   0      217.99      234.08     13.45 o 
  -2   7   0       77.74       73.54      9.01 o 
  -1   7   0       17.02       20.13      5.72 o 
   0   7   0       22.32       23.56      8.21 o 
   1   7   0        0.50        4.00      4.00 o 
   2   7   0      120.87      102.69      9.19 o 
   3   7   0        3.53        5.42      4.27 o 
   4   7   0       36.95       32.19      7.49 o 
   5   7   0       49.62       25.72      8.10 o 
   6   7   0        0.01        5.70      5.70 o 
   7   7   0        8.94        1.28      5.42 o 
  -7   8   0        7.51       17.25      5.28 o 
  -6   8   0        2.08        2.05      6.50 o 
  -5   8   0        0.19        2.76      5.96 o 
  -4   8   0       13.36       12.70      6.35 o 
  -3   8   0       22.15       19.50      7.31 o 
  -2   8   0        3.30       12.06      5.62 o 
  -1   8   0        3.41        1.87      4.48 o 
   0   8   0       32.52       36.48      6.71 o 
   1   8   0        0.18        4.10      5.40 o 
   2   8   0       17.16       17.18      6.66 o 
   3   8   0        3.86        7.31      5.36 o 
   4   8   0        0.16        3.81      5.37 o 
   5   8   0       13.39        0.66      5.27 o 
   6   8   0        0.44        4.01      4.87 o 
   7   8   0        0.05        6.41      4.85 o 
  -6   9   0        2.04        0.68      5.18 o 
  -5   9   0        0.03        6.48      6.48 o 
  -4   9   0        1.12        5.51      5.51 o 
  -3   9   0        0.73        2.20      5.41 o 
  -2   9   0        8.65        5.07      6.39 o 
  -1   9   0        3.32        5.79      5.98 o 
   0   9   0       45.06       40.32      7.97 o 
   1   9   0        5.46        2.66      6.68 o 
   2   9   0        0.03        0.00      5.67 o 
   3   9   0        0.01        2.04      5.33 o 
   4   9   0       46.37       35.25      7.74 o 
   5   9   0        2.93        0.68      6.44 o 
   6   9   0        1.28        5.92      4.97 o 
  -5  10   0        0.05        2.78      5.49 o 
  -4  10   0        0.37        6.68      6.18 o 
  -3  10   0        0.10        2.28      7.09 o 
  -2  10   0        0.00        5.46      5.79 o 
  -1  10   0       24.01       14.96      8.66 o 
   0  10   0       82.04       62.95      7.45 o 
   1  10   0        6.77        0.74      6.97 o 
   2  10   0        0.88        2.86      4.55 o 
   3  10   0       11.59        9.86      5.59 o 
   4  10   0        0.01        7.62      5.02 o 
  -3  11   0       12.98       13.66      8.11 o 
  -2  11   0        2.95       10.30      5.86 o 
  -1  11   0       48.64       55.94      9.42 o 
   0  11   0       46.54       59.53     11.35 o 
   1  11   0        4.43        2.99      6.72 o 
   2  11   0        0.13        8.65      5.28 o 
   3  11   0        0.19        1.39      5.96 o 
  -2 -11   1        0.05        6.39      6.66 o 
  -1 -11   1       13.90        0.00      6.59 o 
   0 -11   1        2.36        5.96      7.42 o 
   1 -11   1        4.75       15.78      8.08 o 
   2 -11   1        3.99        7.68      6.74 o 
   3 -11   1        0.01       12.56      5.71 o 
  -4 -10   1        3.12        2.67      5.08 o 
  -3 -10   1        0.04        4.84      5.40 o 
  -2 -10   1       11.39       11.34      7.56 o 
  -1 -10   1       20.37       17.59      6.75 o 
   0 -10   1       44.53       36.95      6.78 o 
   1 -10   1       15.34        4.66      7.80 o 
   2 -10   1        0.93        5.28      6.50 o 
   3 -10   1       13.36       14.95      7.83 o 
   4 -10   1        1.25        0.71      6.43 o 
  -5  -9   1        1.56        4.57      5.71 o 
  -4  -9   1        3.43        4.62      5.19 o 
  -3  -9   1       30.08       21.35      6.83 o 
  -2  -9   1        9.56       12.71      5.70 o 
  -1  -9   1       22.90       19.07      6.58 o 
   0  -9   1       57.09       55.49      8.40 o 
   1  -9   1        0.62        0.71      6.09 o 
   2  -9   1        6.87        4.23      7.17 o 
   3  -9   1        0.55        4.30      6.54 o 
   4  -9   1        2.69        2.18      7.16 o 
   5  -9   1       11.41       11.42      6.71 o 
   6  -9   1        0.32        0.69      6.05 o 
  -6  -8   1        0.87        1.27      5.77 o 
  -5  -8   1       10.46        9.70      5.10 o 
  -4  -8   1        6.10        7.56      5.80 o 
  -3  -8   1        0.21        3.07      4.52 o 
  -2  -8   1      123.86      108.24     10.56 o 
  -1  -8   1       15.81       14.49      6.59 o 
   0  -8   1        1.59        1.88      4.06 o 
   1  -8   1       97.20       91.46      9.92 o 
   2  -8   1        1.72        8.14      4.42 o 
   3  -8   1       24.02       30.39      7.36 o 
   4  -8   1        3.03        2.71      4.84 o 
   5  -8   1        8.84       11.02      6.94 o 
   6  -8   1        5.12        7.64      6.10 o 
   7  -8   1        3.97        3.33      6.06 o 
  -7  -7   1        4.29       11.96      5.37 o 
  -6  -7   1        0.22        6.31      6.31 o 
  -5  -7   1        0.36        4.29      6.03 o 
  -4  -7   1       24.22       29.17      6.44 o 
  -3  -7   1       25.17       25.87      6.62 o 
  -2  -7   1       13.74       18.96      5.64 o 
  -1  -7   1       29.12       21.68      5.81 o 
   0  -7   1      189.93      185.87      8.45 o 
   1  -7   1      107.32      102.93      9.59 o 
   2  -7   1      213.51      204.72     12.81 o 
   3  -7   1       12.45       17.60      6.13 o 
   4  -7   1       49.61       33.94      7.80 o 
   5  -7   1        1.35        7.71      5.21 o 
   6  -7   1        1.33        4.72      6.37 o 
   7  -7   1        7.74        2.75      6.77 o 
  -8  -6   1        0.18        5.16      5.16 o 
  -7  -6   1        9.60        5.06      6.46 o 
  -6  -6   1        9.80       10.44      5.95 o 
  -5  -6   1        0.09       14.36      4.68 o 
  -4  -6   1       15.27       15.79      5.91 o 
  -3  -6   1       44.21       33.25      6.16 o 
  -2  -6   1      196.12      158.38     10.72 o 
  -1  -6   1       41.04       33.64      6.37 o 
   0  -6   1      138.11      149.85      6.71 o 
   1  -6   1      722.10      743.37     20.60 o 
   2  -6   1      141.75      168.00     10.43 o 
   3  -6   1        3.70       10.68      3.93 o 
   4  -6   1       14.68       19.81      5.71 o 
   5  -6   1       44.41       51.78      7.27 o 
   6  -6   1        8.87       17.20      5.06 o 
   7  -6   1       28.81       48.12      8.01 o 
   8  -6   1       19.09       10.55      7.19 o 
  -8  -5   1        2.84        6.32      5.02 o 
  -7  -5   1        2.20        0.64      5.09 o 
  -6  -5   1       56.63       67.22      8.39 o 
  -5  -5   1        8.49       19.02      5.17 o 
  -4  -5   1       44.48       38.87      7.25 o 
  -3  -5   1       52.00       47.74      5.80 o 
  -2  -5   1       39.91       43.90      5.23 o 
  -1  -5   1        0.13        3.46      3.46 o 
   0  -5   1      103.79      114.04      6.30 o 
   1  -5   1     1088.82     1081.37     21.31 o 
   2  -5   1       30.53       23.50      4.68 o 
   3  -5   1        0.33        3.27      3.61 o 
   4  -5   1      384.60      379.29     14.88 o 
   5  -5   1       39.05       32.99      6.30 o 
   6  -5   1        5.24       11.34      6.43 o 
   7  -5   1        2.76        6.48      4.92 o 
   8  -5   1       22.11       30.52      7.05 o 
  -8  -4   1        0.30        2.49      6.04 o 
  -7  -4   1        2.29        5.51      6.23 o 
  -6  -4   1      260.06      282.08     14.81 o 
  -5  -4   1       11.78       16.95      3.69 o 
  -4  -4   1        0.95        2.04      3.83 o 
  -3  -4   1      307.08      325.27     11.97 o 
  -2  -4   1      368.31      336.44     11.18 o 
  -1  -4   1      716.69      693.16     15.43 o 
   0  -4   1        0.44        0.52      4.03 o 
   1  -4   1      218.62      205.62      8.41 o 
   2  -4   1      980.64      920.43     18.51 o 
   3  -4   1      142.01      137.40      8.25 o 
   4  -4   1       23.76       33.83      4.59 o 
   5  -4   1      104.47      113.55      9.20 o 
   6  -4   1      124.82      129.14     10.72 o 
   7  -4   1       10.63       24.76      6.73 o 
   8  -4   1        0.06        2.65      5.44 o 
   9  -4   1        3.40        2.60      5.63 o 
  -9  -3   1        3.81       11.56      5.64 o 
  -8  -3   1        0.00        2.50      5.55 o 
  -7  -3   1       42.80       42.66      8.28 o 
  -6  -3   1        7.58        2.12      5.49 o 
  -5  -3   1       50.61       39.49      6.74 o 
  -4  -3   1       67.27       74.79      6.58 o 
  -3  -3   1     1341.35     1418.34     22.65 o 
  -2  -3   1        4.74        5.14      2.79 o 
  -1  -3   1        1.46        0.70      2.62 o 
   0  -3   1      596.29      575.33      8.06 o 
   1  -3   1      697.39      674.65     12.83 o 
   2  -3   1       97.69       97.05      5.66 o 
   3  -3   1      747.74      752.33     15.95 o 
   4  -3   1      208.65      245.21     10.83 o 
   5  -3   1      418.52      440.80     15.34 o 
   6  -3   1      218.57      243.56     13.22 o 
   7  -3   1       11.04       19.65      6.29 o 
   8  -3   1       30.21       22.07      6.85 o 
   9  -3   1        4.45        5.88      5.45 o 
  -9  -2   1        2.18        1.81      5.64 o 
  -8  -2   1       99.62       95.18     11.28 o 
  -7  -2   1        8.53        0.59      6.60 o 
  -6  -2   1      258.94      260.22     13.10 o 
  -5  -2   1       70.21       87.33      7.20 o 
  -4  -2   1       18.59       30.00      4.65 o 
  -3  -2   1        1.76        3.19      2.87 o 
  -2  -2   1      160.46      148.64      6.40 o 
  -1  -2   1     4730.32     5442.39     30.93 o 
   0  -2   1    13557.57    12739.97    128.62 o 
   1  -2   1        0.25        1.14      1.77 o 
   2  -2   1     2029.10     2080.75     20.87 o 
   3  -2   1      737.13      669.91     14.21 o 
   4  -2   1     1356.53     1413.18     23.01 o 
   5  -2   1       39.83       37.88      5.84 o 
   6  -2   1       84.44       99.77      9.13 o 
   7  -2   1       79.70       69.33     11.09 o 
   8  -2   1       79.23       94.70     10.15 o 
   9  -2   1        0.20        7.21      7.21 o 
  -9  -1   1       21.88        9.93      6.88 o 
  -8  -1   1       35.07       32.83      8.28 o 
  -7  -1   1      126.85      143.66     11.31 o 
  -6  -1   1       49.87       46.52      7.13 o 
  -5  -1   1        5.41        7.33      3.75 o 
  -4  -1   1      508.88      548.94     13.81 o 
  -3  -1   1     1169.80     1229.73     17.90 o 
  -2  -1   1     1922.51     2139.77     20.00 o 
  -1  -1   1     9061.85     9398.71    141.23 o 
   0  -1   1      416.01      441.42      6.70 o 
   1  -1   1       28.27       32.14      2.54 o 
   2  -1   1     1413.73     1426.80     15.68 o 
   3  -1   1       39.87       34.00      3.77 o 
   4  -1   1       13.19       28.43      4.44 o 
   5  -1   1       13.59        9.57      4.39 o 
   6  -1   1      136.20      151.79     10.32 o 
   7  -1   1      102.74      110.46     11.12 o 
   8  -1   1        3.90        7.19      6.34 o 
   9  -1   1        2.67        0.00      6.74 o 
  -9   0   1        0.04        1.21      5.41 o 
  -8   0   1        0.66        8.41      7.30 o 
  -7   0   1        0.37        1.68      4.59 o 
  -6   0   1      451.12      486.94     16.25 o 
  -5   0   1        1.27        1.22      3.80 o 
  -4   0   1       79.77       86.24      6.20 o 
  -3   0   1        0.42        3.50      2.17 o 
  -2   0   1     3612.02     4064.22     26.45 o 
  -1   0   1        1.38        4.54      1.51 o 
   0   0   1       39.14       39.90      1.14 o 
   1   0   1        0.10        2.16      1.44 o 
   2   0   1       24.99       18.92      2.23 o 
   3   0   1        6.19        6.92      2.42 o 
   4   0   1     1637.85     1748.78     23.27 o 
   5   0   1       10.16        8.44      4.13 o 
   6   0   1       49.90       62.33      7.35 o 
   7   0   1        3.35        3.64      6.43 o 
   8   0   1        0.39        9.53      7.19 o 
   9   0   1        0.00        5.01      6.38 o 
  -9   1   1        8.95        0.54      6.60 o 
  -8   1   1        8.87       11.03      5.93 o 
  -7   1   1      287.72      295.96     14.81 o 
  -6   1   1        4.65       11.61      4.80 o 
  -5   1   1        8.96       16.37      3.88 o 
  -4   1   1      314.41      327.58     10.77 o 
  -3   1   1       25.36       28.43      3.50 o 
  -2   1   1     1292.79     1470.26     16.58 o 
  -1   1   1     5035.35     5145.11    103.03 o 
   0   1   1      772.38      797.32      5.83 o 
   1   1   1       86.37       97.36      3.68 o 
   2   1   1     1744.37     1833.19     18.19 o 
   3   1   1     1123.43     1172.03     17.16 o 
   4   1   1      520.28      487.90     13.04 o 
   5   1   1      309.32      329.61     12.53 o 
   6   1   1        5.15        8.13      4.45 o 
   7   1   1      359.55      353.02     16.38 o 
   8   1   1        2.42        0.64      6.60 o 
   9   1   1        0.68        7.75      5.69 o 
  -9   2   1       12.49       16.76      5.50 o 
  -8   2   1      102.61       83.73      9.45 o 
  -7   2   1       56.57       45.09      7.63 o 
  -6   2   1        7.21        4.07      5.02 o 
  -5   2   1       42.25       47.94      5.78 o 
  -4   2   1      974.36      942.24     18.74 o 
  -3   2   1     1785.41     2035.78     23.65 o 
  -2   2   1     2417.33     2523.18     23.02 o 
  -1   2   1     2041.25     2048.37     18.55 o 
   0   2   1      633.00      686.41      7.08 o 
   1   2   1      168.69      184.68      5.70 o 
   2   2   1      187.39      221.52      7.15 o 
   3   2   1      128.03      126.86      6.53 o 
   4   2   1      222.77      213.82      9.42 o 
   5   2   1     1347.17     1429.21     26.10 o 
   6   2   1       86.98       81.06      8.36 o 
   7   2   1      226.89      226.91     12.99 o 
   8   2   1       13.86       15.24      6.68 o 
   9   2   1        0.48        0.00      5.52 o 
  -9   3   1        1.48        2.77      3.81 o 
  -8   3   1        2.35        2.25      5.31 o 
  -7   3   1       34.09       15.69      7.26 o 
  -6   3   1        0.56        6.31      4.01 o 
  -5   3   1       82.64       82.89      7.46 o 
  -4   3   1       91.26       95.27      6.94 o 
  -3   3   1       70.84       54.64      5.12 o 
  -2   3   1        5.09        1.43      2.44 o 
  -1   3   1       62.39       58.70      4.51 o 
   0   3   1        8.40       10.56      1.77 o 
   1   3   1       28.18       30.89      3.39 o 
   2   3   1       59.41       60.76      4.67 o 
   3   3   1      179.03      161.67      7.64 o 
   4   3   1      334.40      337.73     12.12 o 
   5   3   1        7.92        6.38      4.38 o 
   6   3   1        0.10        0.00      4.49 o 
   7   3   1      139.48      139.34     11.65 o 
   8   3   1        2.62        3.14      5.31 o 
   9   3   1        0.01        5.06      6.08 o 
  -9   4   1        3.16        2.82      5.37 o 
  -8   4   1       20.11       20.16      7.36 o 
  -7   4   1        9.07        8.04      5.85 o 
  -6   4   1       48.39       46.44      7.95 o 
  -5   4   1       38.06       41.07      5.93 o 
  -4   4   1        3.53        8.93      4.06 o 
  -3   4   1       11.84       13.22      3.91 o 
  -2   4   1     4870.51     4746.60     39.83 o 
  -1   4   1     1048.37     1063.59     18.35 o 
   0   4   1     2705.44     2678.01     19.64 o 
   1   4   1     1579.05     1479.12     20.84 o 
   2   4   1     3719.35     3631.74     33.98 o 
   3   4   1      170.58      164.24      8.91 o 
   4   4   1        0.88        0.40      3.33 o 
   5   4   1       53.74       44.49      6.99 o 
   6   4   1      120.15      107.80     10.56 o 
   7   4   1        3.20        9.69      6.09 o 
   8   4   1       10.04        5.14      6.77 o 
   9   4   1       10.50        0.00      6.55 o 
  -8   5   1        0.39        7.98      4.52 o 
  -7   5   1        0.01        7.30      4.77 o 
  -6   5   1       57.92       62.20      8.80 o 
  -5   5   1       69.46       70.66      7.74 o 
  -4   5   1        0.95        6.07      4.33 o 
  -3   5   1      111.04      123.34      8.44 o 
  -2   5   1     2442.47     2534.19     32.59 o 
  -1   5   1      569.16      555.30     15.57 o 
   0   5   1       59.37       59.23      4.05 o 
   1   5   1        0.83        1.73      3.36 o 
   2   5   1      481.64      446.65     14.45 o 
   3   5   1      431.87      450.66     14.89 o 
   4   5   1      343.32      343.03     14.32 o 
   5   5   1       83.00       81.88      8.95 o 
   6   5   1       22.06       13.39      6.19 o 
   7   5   1        8.08       11.42      5.60 o 
   8   5   1        4.87        9.81      6.32 o 
  -8   6   1        0.51        5.05      5.05 o 
  -7   6   1        0.28        1.31      5.14 o 
  -6   6   1        2.05        5.63      5.63 o 
  -5   6   1       24.83       30.40      6.99 o 
  -4   6   1       51.93       41.89      6.27 o 
  -3   6   1       59.20       41.85      7.33 o 
  -2   6   1       56.82       46.30      6.98 o 
  -1   6   1       98.15      108.45      8.89 o 
   0   6   1      206.07      203.63      7.60 o 
   1   6   1      236.88      223.63     11.44 o 
   2   6   1       61.94       72.46      6.99 o 
   3   6   1       97.85      105.95      9.13 o 
   4   6   1      102.83       67.80      8.33 o 
   5   6   1       19.06       20.02      5.78 o 
   6   6   1      108.66      121.20     11.30 o 
   7   6   1        0.30        3.98      4.83 o 
   8   6   1        1.66        4.59      4.89 o 
  -7   7   1        0.49        1.30      5.70 o 
  -6   7   1       57.35       41.87      9.02 o 
  -5   7   1        0.03        1.29      5.08 o 
  -4   7   1       14.63       15.86      6.75 o 
  -3   7   1        1.50        4.61      4.52 o 
  -2   7   1        9.98        3.84      5.67 o 
  -1   7   1       78.18       71.05      7.77 o 
   0   7   1      164.60      188.06      8.04 o 
   1   7   1       11.33       11.08      5.23 o 
   2   7   1      309.87      257.50     13.80 o 
   3   7   1        0.00        1.60      4.55 o 
   4   7   1       43.43       41.43      7.39 o 
   5   7   1        0.22        6.24      4.98 o 
   6   7   1        6.75        7.93      6.68 o 
   7   7   1        3.60        2.00      5.80 o 
  -7   8   1        1.74        3.26      5.52 o 
  -6   8   1        2.25        0.70      6.15 o 
  -5   8   1        3.07        2.10      6.23 o 
  -4   8   1       62.48       66.63      7.89 o 
  -3   8   1       49.10       54.73      8.68 o 
  -2   8   1       24.65       22.45      5.61 o 
  -1   8   1       45.65       55.03      7.93 o 
   0   8   1       74.57       69.70      7.36 o 
   1   8   1       13.09        7.74      6.23 o 
   2   8   1        1.73        2.41      5.25 o 
   3   8   1       79.76       66.81      9.35 o 
   4   8   1       39.87       28.39      7.93 o 
   5   8   1        9.45       15.45      5.69 o 
   6   8   1       12.77        6.11      6.11 o 
   7   8   1        0.50        0.00      5.15 o 
  -6   9   1        1.91        2.78      6.13 o 
  -5   9   1        6.09        9.39      5.60 o 
  -4   9   1        8.60        4.41      6.90 o 
  -3   9   1        4.64       10.92      5.76 o 
  -2   9   1       31.51       29.82      7.04 o 
  -1   9   1       83.08       96.37     10.27 o 
   0   9   1       15.64       28.09      6.98 o 
   1   9   1        0.33        2.71      4.89 o 
   2   9   1        0.01        0.67      4.70 o 
   3   9   1        0.09        9.57      5.39 o 
   4   9   1        5.25       10.35      6.01 o 
   5   9   1        0.18        5.76      5.76 o 
   6   9   1        2.68        3.38      4.62 o 
  -5  10   1        6.79       12.16      5.17 o 
  -4  10   1        8.95       24.08      6.76 o 
  -3  10   1       41.47       34.06      9.16 o 
  -2  10   1        0.78        1.54      7.01 o 
  -1  10   1       17.59       18.25      7.75 o 
   0  10   1        4.52        5.80      5.43 o 
   1  10   1       52.02       57.56      9.02 o 
   2  10   1        0.13        3.63      4.98 o 
   3  10   1        0.18        5.74      6.49 o 
   4  10   1        4.16        2.15      7.06 o 
   5  10   1        3.85        3.42      5.83 o 
  -3  11   1        0.62        6.18      5.11 o 
  -2  11   1        5.51        1.62      8.31 o 
  -1  11   1       18.48       25.45      8.32 o 
   0  11   1        4.64        2.77      5.72 o 
   1  11   1        1.71        1.50      7.32 o 
   2  11   1        3.22        8.12      6.22 o 
   3  11   1        3.53        6.95      6.95 o 
  -2 -11   2        3.29        4.28      6.79 o 
  -1 -11   2        0.20        1.49      6.80 o 
   0 -11   2        0.55        5.56      4.18 o 
   1 -11   2        6.62        3.16      8.29 o 
   2 -11   2        0.97        6.95      5.52 o 
  -4 -10   2        0.34        5.39      5.32 o 
  -3 -10   2        2.68        0.00      5.96 o 
  -2 -10   2        0.58        0.00      6.66 o 
  -1 -10   2        2.15       12.68      6.25 o 
   0 -10   2       32.92       33.45      6.09 o 
   1 -10   2        0.52        1.61      6.49 o 
   2 -10   2        0.86        5.34      5.68 o 
   3 -10   2       18.30       24.24      7.04 o 
   4 -10   2        2.52        5.92      6.42 o 
  -5  -9   2        0.91        4.65      5.88 o 
  -4  -9   2        1.98        0.65      4.81 o 
  -3  -9   2        0.84        2.71      4.96 o 
  -2  -9   2       28.75       23.49      7.31 o 
  -1  -9   2        2.37        3.53      7.06 o 
   0  -9   2       73.16       99.95      7.93 o 
   1  -9   2       66.63       67.86      9.76 o 
   2  -9   2       11.56        6.50      7.19 o 
   3  -9   2        0.61        2.90      5.22 o 
   4  -9   2       19.38       15.31      6.01 o 
   5  -9   2       16.22       28.15      6.95 o 
   6  -9   2       13.72        2.78      6.06 o 
  -6  -8   2        0.00        5.25      4.67 o 
  -5  -8   2        1.39        1.36      4.74 o 
  -4  -8   2       17.79       14.44      5.98 o 
  -3  -8   2        1.82        8.30      5.01 o 
  -2  -8   2      110.78      109.84     10.88 o 
  -1  -8   2       89.68       96.73     10.75 o 
   0  -8   2      302.57      331.41     12.04 o 
   1  -8   2        0.01        5.12      5.31 o 
   2  -8   2       38.20       32.13      7.66 o 
   3  -8   2        2.88        6.21      6.21 o 
   4  -8   2        4.60        8.17      5.53 o 
   5  -8   2       16.67       18.93      5.82 o 
   6  -8   2       64.37       62.01      9.59 o 
   7  -8   2       13.74       10.80      7.37 o 
  -7  -7   2        2.44        1.30      5.56 o 
  -6  -7   2       11.09       10.57      6.63 o 
  -5  -7   2       44.35       45.55      7.68 o 
  -4  -7   2      118.98      106.15     10.48 o 
  -3  -7   2       22.91       26.00      5.23 o 
  -2  -7   2       72.92       81.03      9.05 o 
  -1  -7   2       54.57       46.40      7.71 o 
   0  -7   2        0.75        3.50      3.75 o 
   1  -7   2       47.67       38.65      7.02 o 
   2  -7   2       14.20       12.19      5.70 o 
   3  -7   2        0.07        0.61      4.35 o 
   4  -7   2      188.40      166.48     12.60 o 
   5  -7   2        5.04        6.48      6.48 o 
   6  -7   2        4.57        3.40      6.34 o 
   7  -7   2       35.22       24.81      7.91 o 
  -8  -6   2        5.50        6.90      5.08 o 
  -7  -6   2       18.77        2.63      7.50 o 
  -6  -6   2       86.65       87.78      9.38 o 
  -5  -6   2       27.70       22.86      6.95 o 
  -4  -6   2       36.02       38.11      6.80 o 
  -3  -6   2       42.40       52.79      6.81 o 
  -2  -6   2      499.56      511.58     17.31 o 
  -1  -6   2       61.52       48.05      6.59 o 
   0  -6   2       53.27       47.32      4.42 o 
   1  -6   2      287.43      263.09     12.45 o 
   2  -6   2      754.76      745.52     21.24 o 
   3  -6   2      515.37      503.48     18.13 o 
   4  -6   2      258.67      248.29     14.25 o 
   5  -6   2       29.90       30.62      8.01 o 
   6  -6   2       60.84       57.19      8.49 o 
   7  -6   2       16.59       14.24      7.16 o 
   8  -6   2        5.90       18.05      5.58 o 
  -8  -5   2        1.83        7.73      4.73 o 
  -7  -5   2        3.99        1.29      6.17 o 
  -6  -5   2       12.38        9.73      6.62 o 
  -5  -5   2       10.47       11.65      4.57 o 
  -4  -5   2        9.16        6.93      5.17 o 
  -3  -5   2       16.46       15.37      4.42 o 
  -2  -5   2       34.52       27.79      5.35 o 
  -1  -5   2      455.33      481.28     14.88 o 
   0  -5   2      578.27      566.10     11.44 o 
   1  -5   2      384.49      383.31     13.40 o 
   2  -5   2      114.72      123.08      8.76 o 
   3  -5   2      115.19      115.15      8.23 o 
   4  -5   2        2.10        0.50      4.19 o 
   5  -5   2      187.93      201.36     11.92 o 
   6  -5   2      423.34      453.00     18.77 o 
   7  -5   2        0.01        5.87      5.87 o 
   8  -5   2        0.23        3.36      5.78 o 
  -8  -4   2        3.01        1.32      6.37 o 
  -7  -4   2        0.99        0.59      5.77 o 
  -6  -4   2        8.66       14.89      4.90 o 
  -5  -4   2       66.13       75.39      7.86 o 
  -4  -4   2       86.95       80.98      7.99 o 
  -3  -4   2       67.51       76.60      6.32 o 
  -2  -4   2      364.20      394.39     12.93 o 
  -1  -4   2      555.72      542.79     14.16 o 
   0  -4   2       75.84       88.09      4.15 o 
   1  -4   2       36.90       31.13      4.14 o 
   2  -4   2       33.68       31.51      4.12 o 
   3  -4   2      690.31      632.91     16.96 o 
   4  -4   2      276.90      261.40     11.81 o 
   5  -4   2      175.24      203.70     11.74 o 
   6  -4   2      638.73      677.18     21.47 o 
   7  -4   2        0.48        1.85      5.48 o 
   8  -4   2        3.11       11.33      6.69 o 
   9  -4   2        3.37        0.66      6.15 o 
  -9  -3   2       34.57       35.96      7.74 o 
  -8  -3   2        0.27        6.72      6.72 o 
  -7  -3   2        1.26        4.18      5.68 o 
  -6  -3   2       23.85       24.64      6.63 o 
  -5  -3   2       45.67       49.75      6.80 o 
  -4  -3   2       89.96       87.96      7.56 o 
  -3  -3   2     1349.72     1295.29     22.65 o 
  -2  -3   2        6.54        4.34      2.90 o 
  -1  -3   2     5884.86     5793.78     38.31 o 
   0  -3   2      139.59      144.24      4.43 o 
   1  -3   2      707.02      682.16     13.22 o 
   2  -3   2      140.49      149.11      6.40 o 
   3  -3   2       99.12      101.09      6.54 o 
   4  -3   2        3.24        5.12      3.16 o 
   5  -3   2       90.01      110.50      8.52 o 
   6  -3   2       55.44       63.89      8.22 o 
   7  -3   2       57.96       54.65      9.22 o 
   8  -3   2        4.31        1.31      4.93 o 
   9  -3   2        5.44       11.19      5.78 o 
  -9  -2   2       88.18       70.33     10.12 o 
  -8  -2   2        9.74       12.88      6.11 o 
  -7  -2   2       31.14       28.97      8.17 o 
  -6  -2   2        8.72        8.01      4.98 o 
  -5  -2   2       36.68       33.30      5.47 o 
  -4  -2   2      155.48      195.23      9.22 o 
  -3  -2   2     3694.63     3839.62     34.23 o 
  -2  -2   2     4130.85     4241.08     32.03 o 
  -1  -2   2    33591.17    30554.56    315.51 o 
   0  -2   2      360.51      404.87     15.49 o 
   1  -2   2     5476.62     5258.55     30.82 o 
   2  -2   2      272.49      290.47      8.27 o 
   3  -2   2       31.93       32.40      3.53 o 
   4  -2   2       79.95      100.14      7.01 o 
   5  -2   2      244.87      264.76     11.44 o 
   6  -2   2        6.14        2.48      5.36 o 
   7  -2   2      709.72      756.29     23.51 o 
   8  -2   2       95.46       97.49     10.69 o 
   9  -2   2       46.37       49.66      8.01 o 
  -9  -1   2        4.88        2.46      6.68 o 
  -8  -1   2        0.15        6.94      6.94 o 
  -7  -1   2        0.00        6.77      5.02 o 
  -6  -1   2        1.30        4.40      4.09 o 
  -5  -1   2      112.32      128.75      8.49 o 
  -4  -1   2      501.37      523.68     14.10 o 
  -3  -1   2      202.30      215.61      8.16 o 
  -2  -1   2      709.01      838.57     13.27 o 
  -1  -1   2     9188.15     9124.17    149.51 o 
   0  -1   2      640.53      666.42      6.19 o 
   1  -1   2     4638.88     4312.96     97.50 o 
   2  -1   2     1560.04     1556.90     16.85 o 
   3  -1   2      163.44      182.98      7.18 o 
   4  -1   2       97.78      115.13      6.85 o 
   5  -1   2       78.79       90.42      6.89 o 
   6  -1   2      566.72      577.07     18.07 o 
   7  -1   2      406.30      463.83     18.10 o 
   8  -1   2       18.12        3.78      7.28 o 
   9  -1   2        2.07        2.65      5.78 o 
  -9   0   2        0.21        6.08      6.44 o 
  -8   0   2      773.99      816.74     26.06 o 
  -7   0   2        2.00        6.21      5.13 o 
  -6   0   2      300.35      341.11     14.62 o 
  -5   0   2        0.20        0.81      3.49 o 
  -4   0   2        2.10        8.01      3.02 o 
  -3   0   2        0.35        2.25      2.08 o 
  -2   0   2     7800.29     7911.03    158.87 o 
  -1   0   2      136.10      150.60      4.53 o 
   0   0   2     3691.23      835.22   1837.02 o 
   1   0   2        2.61        3.66      1.50 o 
   2   0   2     6694.36     6945.57     33.47 o 
   3   0   2        1.90        0.47      2.38 o 
   4   0   2      115.51      146.23      7.82 o 
   5   0   2        0.60        0.71      2.90 o 
   6   0   2       21.99       31.34      4.89 o 
   7   0   2        4.89        3.27      5.93 o 
   8   0   2        6.84       11.72      5.50 o 
   9   0   2        1.53        4.63      5.64 o 
  -9   1   2        1.85        5.93      5.93 o 
  -8   1   2        1.64        7.43      5.79 o 
  -7   1   2        0.65        5.33      5.18 o 
  -6   1   2       83.34       79.02      8.14 o 
  -5   1   2       16.15       20.44      4.55 o 
  -4   1   2     1223.74     1321.95     21.98 o 
  -3   1   2      448.84      341.51      2.33 o 
  -2   1   2     2036.47     2317.64     21.55 o 
  -1   1   2       67.70       85.65      3.92 o 
   0   1   2       67.03       61.33      2.00 o 
   1   1   2      726.68      834.21     10.41 o 
   2   1   2      867.35      945.44     13.41 o 
   3   1   2      338.29      386.29     10.35 o 
   4   1   2      257.52      309.40     10.62 o 
   5   1   2      112.24      108.57      8.18 o 
   6   1   2      348.59      347.57     15.53 o 
   7   1   2       90.06       91.65     10.35 o 
   8   1   2        8.62        0.71      6.71 o 
   9   1   2        6.55       11.29      6.68 o 
  -9   2   2       15.26       17.49      5.75 o 
  -8   2   2       40.47       31.25      7.56 o 
  -7   2   2        2.42        5.76      4.59 o 
  -6   2   2      335.93      351.48     14.46 o 
  -5   2   2       32.64       33.38      5.19 o 
  -4   2   2      131.16      147.35      8.15 o 
  -3   2   2      502.07      504.26     12.49 o 
  -2   2   2        0.06        0.22      2.73 o 
  -1   2   2     9597.93     9294.62    167.71 o 
   0   2   2    12563.11    11583.55    125.24 o 
   1   2   2      246.83      277.87      7.13 o 
   2   2   2     1989.08     2044.90     21.23 o 
   3   2   2     1057.11     1031.67     17.71 o 
   4   2   2     1293.43     1481.88     23.97 o 
   5   2   2      354.10      309.33     13.19 o 
   6   2   2       17.13       13.20      5.17 o 
   7   2   2      252.47      245.38     14.87 o 
   8   2   2       62.17       75.84      8.78 o 
   9   2   2        0.04        3.37      5.41 o 
  -9   3   2        1.30        2.79      4.69 o 
  -8   3   2        0.04        2.31      4.98 o 
  -7   3   2        0.12        4.40      4.54 o 
  -6   3   2       90.99      102.68      8.49 o 
  -5   3   2       52.50       56.13      7.58 o 
  -4   3   2        9.59        1.12      3.74 o 
  -3   3   2      293.77      340.18     11.68 o 
  -2   3   2      398.77      379.37     10.78 o 
  -1   3   2     3072.01     3064.42     27.06 o 
   0   3   2      375.34      349.02      6.46 o 
   1   3   2     2189.19     2093.78     22.12 o 
   2   3   2       40.45       52.93      4.22 o 
   3   3   2      227.14      235.02      9.27 o 
   4   3   2       32.63       29.28      5.44 o 
   5   3   2       24.20       24.47      5.26 o 
   6   3   2        2.92        5.96      5.96 o 
   7   3   2      251.55      287.98     15.07 o 
   8   3   2       11.65       11.96      6.53 o 
   9   3   2        0.59        1.35      5.34 o 
  -8   4   2       11.18       13.12      5.97 o 
  -7   4   2       43.62       45.41      7.83 o 
  -6   4   2       60.59       65.44      7.83 o 
  -5   4   2      162.98      152.09     10.00 o 
  -4   4   2       23.98       26.77      4.90 o 
  -3   4   2      234.40      282.51     11.04 o 
  -2   4   2        1.13        2.49      3.62 o 
  -1   4   2     1183.96     1128.87     19.58 o 
   0   4   2      449.73      437.61      8.31 o 
   1   4   2      151.65      131.92      7.02 o 
   2   4   2      320.31      315.15     10.88 o 
   3   4   2      232.59      238.26     10.56 o 
   4   4   2        1.73        0.42      3.36 o 
   5   4   2      102.35      105.66      8.94 o 
   6   4   2       43.60       50.71      7.57 o 
   7   4   2       89.53      100.64     10.51 o 
   8   4   2       10.37       10.76      6.72 o 
   9   4   2        3.95        1.97      5.05 o 
  -8   5   2        1.53        5.55      5.12 o 
  -7   5   2       14.45       19.17      6.06 o 
  -6   5   2       17.99        9.93      6.38 o 
  -5   5   2       66.97       67.62      7.72 o 
  -4   5   2      324.19      301.71     14.27 o 
  -3   5   2      490.93      498.59     16.44 o 
  -2   5   2      306.86      306.11     12.34 o 
  -1   5   2       23.92       24.06      4.52 o 
   0   5   2       62.90       65.80      9.91 o 
   1   5   2      617.34      559.43     16.11 o 
   2   5   2     2357.13     2413.48     31.20 o 
   3   5   2      184.02      168.37     10.22 o 
   4   5   2       38.06       47.09      7.10 o 
   5   5   2      110.44      106.23      8.95 o 
   6   5   2       52.68       58.53      8.65 o 
   7   5   2        0.69        0.70      6.10 o 
   8   5   2        0.00        6.17      4.92 o 
  -8   6   2        0.10        1.28      5.24 o 
  -7   6   2        5.27        8.48      4.83 o 
  -6   6   2       85.49      102.09      9.91 o 
  -5   6   2       28.44       22.00      6.57 o 
  -4   6   2       11.30        8.75      5.66 o 
  -3   6   2      120.12      121.27      9.71 o 
  -2   6   2        0.58        0.90      3.90 o 
  -1   6   2      296.49      270.67     13.25 o 
   0   6   2      202.68      211.05      8.21 o 
   1   6   2        3.28        0.81      4.55 o 
   2   6   2      153.96      161.57      9.60 o 
   3   6   2        8.88        9.12      4.13 o 
   4   6   2       24.54       28.61      6.37 o 
   5   6   2        4.83       10.56      5.15 o 
   6   6   2       17.91       30.28      6.47 o 
   7   6   2        0.00        0.67      4.97 o 
   8   6   2        1.61        7.54      5.01 o 
  -7   7   2        0.89        2.03      5.77 o 
  -6   7   2        2.77        3.37      6.21 o 
  -5   7   2        4.39        9.87      5.47 o 
  -4   7   2       24.41       31.70      6.57 o 
  -3   7   2       69.06       55.06      8.09 o 
  -2   7   2       13.43       15.63      4.45 o 
  -1   7   2       11.98        9.76      5.12 o 
   0   7   2        0.48        5.07      3.14 o 
   1   7   2       14.38       17.44      4.79 o 
   2   7   2       33.02       34.64      5.46 o 
   3   7   2      130.41      121.56      9.85 o 
   4   7   2       24.51       35.80      6.68 o 
   5   7   2        6.48        3.18      5.70 o 
   6   7   2        0.03        0.70      6.08 o 
   7   7   2        0.20        0.70      5.36 o 
  -7   8   2        3.75        0.66      6.07 o 
  -6   8   2        3.32        6.29      6.09 o 
  -5   8   2        3.02        6.95      6.95 o 
  -4   8   2        0.02        8.27      5.63 o 
  -3   8   2       51.96       62.93      9.34 o 
  -2   8   2        3.98        7.18      5.04 o 
  -1   8   2        3.71        6.41      5.56 o 
   0   8   2        8.01       13.04      5.26 o 
   1   8   2       14.92       13.23      5.07 o 
   2   8   2        0.26        1.85      4.84 o 
   3   8   2        1.42        3.16      4.88 o 
   4   8   2        0.00        6.26      6.26 o 
   5   8   2       23.00       29.57      6.96 o 
   6   8   2        1.93        6.49      6.49 o 
   7   8   2        0.42        1.39      6.20 o 
  -6   9   2        5.98       11.22      6.55 o 
  -5   9   2        0.75        9.53      5.17 o 
  -4   9   2       64.34       49.14     10.18 o 
  -3   9   2       33.94       58.57      8.55 o 
  -2   9   2       30.63       19.16      6.05 o 
  -1   9   2       10.05       19.02      7.29 o 
   0   9   2        1.21        2.16      3.97 o 
   1   9   2        1.48        1.34      5.42 o 
   2   9   2       24.61       40.32      7.30 o 
   3   9   2        0.81        2.80      4.61 o 
   4   9   2       40.59       38.10      7.90 o 
   5   9   2        0.71       11.40      5.45 o 
   6   9   2       10.44        7.67      6.56 o 
  -5  10   2        2.89        0.73      5.85 o 
  -4  10   2        0.28        1.49      6.94 o 
  -3  10   2        0.99        4.73      6.36 o 
  -2  10   2        2.15        2.43      5.99 o 
  -1  10   2        1.96        8.03      5.78 o 
   0  10   2        3.24        8.72      9.65 o 
   1  10   2       76.05       71.78     10.20 o 
   2  10   2        0.06        4.44      5.98 o 
   3  10   2        2.29        1.46      4.82 o 
   4  10   2        0.01        1.42      5.76 o 
   5  10   2        1.32        2.83      5.33 o 
  -3  11   2        1.65        7.86      7.36 o 
  -2  11   2        0.06        3.29      6.48 o 
  -1  11   2        0.02        3.37      8.20 o 
   0  11   2       23.28       12.88      6.47 o 
   1  11   2        0.91        5.41      7.25 o 
   2  11   2       22.75       29.19      7.67 o 
   3  11   2        3.91       10.17      5.12 o 
  -2 -11   3        0.76        6.49      4.80 o 
  -1 -11   3        5.69       11.31      7.26 o 
   0 -11   3        0.35        1.86      4.70 o 
   1 -11   3        0.08        5.56      7.04 o 
   2 -11   3        3.11        7.40      7.40 o 
  -4 -10   3        0.37        4.08      5.60 o 
  -3 -10   3        0.10        2.87      6.42 o 
  -2 -10   3        0.47        0.00      5.42 o 
  -1 -10   3       23.59       27.31      7.67 o 
   0 -10   3       65.80       74.44      7.51 o 
   1 -10   3       10.33       29.19      6.44 o 
   2 -10   3        2.10       10.05      5.79 o 
   3 -10   3        1.49        7.52      7.52 o 
   4 -10   3       10.72        6.73      6.73 o 
  -5  -9   3        3.25        4.78      6.45 o 
  -4  -9   3        1.26        0.00      5.47 o 
  -3  -9   3        0.05        6.38      5.07 o 
  -2  -9   3        4.53        1.40      5.62 o 
  -1  -9   3      302.39      308.60     17.88 o 
   0  -9   3        0.29        1.28     11.04 o 
   1  -9   3        0.24        5.18      6.17 o 
   2  -9   3        0.54        6.58      6.58 o 
   3  -9   3        5.08       16.17      6.88 o 
   4  -9   3        0.69        5.15      6.48 o 
   5  -9   3        0.23        3.65      6.66 o 
  -6  -8   3        2.74        4.05      4.67 o 
  -5  -8   3        8.05       15.84      5.79 o 
  -4  -8   3       11.26       14.98      6.21 o 
  -3  -8   3       26.78       18.68      6.81 o 
  -2  -8   3        2.47        3.90      6.16 o 
  -1  -8   3      111.37      112.77     10.77 o 
   0  -8   3      175.40      172.70     17.74 o 
   1  -8   3        0.02        1.29      5.51 o 
   2  -8   3        8.87       15.82      5.64 o 
   3  -8   3       11.34        6.76      5.36 o 
   4  -8   3        1.66        4.23      6.39 o 
   5  -8   3        0.17        2.89      4.53 o 
   6  -8   3        3.43        3.60      7.08 o 
  -7  -7   3        2.33        2.65      4.50 o 
  -6  -7   3       11.52       13.56      6.53 o 
  -5  -7   3        2.70        5.37      5.52 o 
  -4  -7   3        3.04       15.26      5.20 o 
  -3  -7   3        1.36        6.01      6.01 o 
  -2  -7   3       65.37       75.72      8.31 o 
  -1  -7   3      103.38      104.99      9.99 o 
   0  -7   3      246.89      256.73     14.72 o 
   1  -7   3       49.14       47.91      7.16 o 
   2  -7   3       31.64       37.33      6.55 o 
   3  -7   3       34.00       36.59      8.34 o 
   4  -7   3        0.26        6.40      6.40 o 
   5  -7   3        9.06        1.38      6.46 o 
   6  -7   3       34.92       27.28      8.45 o 
   7  -7   3       67.08       48.32      9.19 o 
  -7  -6   3       15.39       15.44      6.57 o 
  -6  -6   3       19.82        9.93      6.36 o 
  -5  -6   3        0.32        4.38      5.68 o 
  -4  -6   3       75.65       67.87      8.71 o 
  -3  -6   3       53.21       39.05      8.41 o 
  -2  -6   3      132.02      122.76     10.27 o 
  -1  -6   3      109.31      107.53      8.68 o 
   0  -6   3        5.94        7.57      5.45 o 
   1  -6   3        0.95        2.35      4.87 o 
   2  -6   3        5.42        1.50      4.34 o 
   3  -6   3       17.80       18.13      6.10 o 
   4  -6   3        4.49       12.43      4.89 o 
   5  -6   3      468.61      485.51     20.35 o 
   6  -6   3       17.98       16.61      7.46 o 
   7  -6   3        4.23       13.13      6.13 o 
   8  -6   3       37.71       27.18      8.92 o 
  -8  -5   3        7.69        3.28      6.24 o 
  -7  -5   3       30.38       31.82      8.26 o 
  -6  -5   3        0.45        0.63      5.73 o 
  -5  -5   3        4.62        9.26      5.95 o 
  -4  -5   3       12.95       13.51      4.67 o 
  -3  -5   3        4.13        2.77      4.67 o 
  -2  -5   3       46.84       36.33      6.58 o 
  -1  -5   3      219.45      192.24     10.35 o 
   0  -5   3     1506.90     1509.50     18.78 o 
   1  -5   3      199.37      218.00     10.33 o 
   2  -5   3      392.07      438.89     15.06 o 
   3  -5   3        1.77        3.94      4.28 o 
   4  -5   3       43.71       47.52      6.62 o 
   5  -5   3        7.31        7.78      6.44 o 
   6  -5   3       26.60       29.76      7.62 o 
   7  -5   3       21.30       27.40      6.93 o 
   8  -5   3        1.28        2.04      5.43 o 
  -8  -4   3        5.90        3.90      6.76 o 
  -7  -4   3        0.01        5.11      5.99 o 
  -6  -4   3        3.88        3.57      5.41 o 
  -5  -4   3       50.50       52.24      7.11 o 
  -4  -4   3        4.99        3.20      4.21 o 
  -3  -4   3      369.60      405.39     14.17 o 
  -2  -4   3      486.24      627.98     16.61 o 
  -1  -4   3     1959.97     1880.55     25.99 o 
   0  -4   3      499.56      500.45      9.65 o 
   1  -4   3        0.31        0.03      3.89 o 
   2  -4   3      445.40      382.59     12.61 o 
   3  -4   3      600.13      593.47     16.49 o 
   4  -4   3      472.48      430.24     15.35 o 
   5  -4   3      197.37      216.16     11.86 o 
   6  -4   3      245.49      266.51     15.57 o 
   7  -4   3       29.06       33.29      8.27 o 
   8  -4   3       28.30       27.73      6.97 o 
   9  -4   3       23.04       31.06      6.63 o 
  -9  -3   3        5.06       13.97      5.69 o 
  -8  -3   3        1.41        3.19      6.05 o 
  -7  -3   3        0.58        2.45      4.31 o 
  -6  -3   3        0.24        1.66      4.98 o 
  -5  -3   3      442.42      441.51     17.09 o 
  -4  -3   3       73.66       82.16      7.27 o 
  -3  -3   3        5.68       15.81      3.68 o 
  -2  -3   3     4295.09     4273.36     36.98 o 
  -1  -3   3        2.38        5.15      2.27 o 
   0  -3   3      206.97      259.71     13.61 o 
   1  -3   3      592.33      521.73     12.18 o 
   2  -3   3       55.65       57.55      4.82 o 
   3  -3   3      296.49      295.07     10.64 o 
   4  -3   3       88.07      105.29      7.18 o 
   5  -3   3       52.82       43.89      7.52 o 
   6  -3   3      800.55      775.01     23.14 o 
   7  -3   3        4.50       10.39      5.74 o 
   8  -3   3        0.99        5.92      5.92 o 
   9  -3   3       29.09        9.32      7.35 o 
  -9  -2   3        5.71        4.25      6.51 o 
  -8  -2   3       93.15       72.76     10.18 o 
  -7  -2   3       32.12       42.05      6.40 o 
  -6  -2   3        9.03        3.59      5.40 o 
  -5  -2   3       18.71       13.18      4.47 o 
  -4  -2   3      884.80      915.58     19.69 o 
  -3  -2   3        0.18        0.00      2.95 o 
  -2  -2   3      325.51      370.76     10.32 o 
  -1  -2   3      666.99      669.22     12.61 o 
   0  -2   3      651.57      636.04     15.39 o 
   1  -2   3        4.53       11.26     11.22 o 
   2  -2   3     2669.48     2592.35     24.74 o 
   3  -2   3      273.91      306.55      9.94 o 
   4  -2   3       26.19       34.11      4.70 o 
   5  -2   3        1.16        0.00      3.04 o 
   6  -2   3      101.47       99.32      8.98 o 
   7  -2   3       36.90       53.03      8.34 o 
   8  -2   3        0.01        3.25      5.25 o 
   9  -2   3        0.07        5.35      5.48 o 
  -9  -1   3       27.01       24.78      6.71 o 
  -8  -1   3        4.03       11.88      6.74 o 
  -7  -1   3        3.70        1.14      5.64 o 
  -6  -1   3        0.09        1.03      4.60 o 
  -5  -1   3      157.88      182.23     10.05 o 
  -4  -1   3       34.00       48.23      5.58 o 
  -3  -1   3      113.34      113.69      6.21 o 
  -2  -1   3      201.29      196.88      6.97 o 
  -1  -1   3      978.04      961.46     13.09 o 
   0  -1   3     2325.22     2364.16     79.11 o 
   1  -1   3      351.12      383.97      7.84 o 
   2  -1   3     2779.10     2819.12     23.63 o 
   3  -1   3      498.38      467.02     11.30 o 
   4  -1   3        0.33        2.11      3.12 o 
   5  -1   3       33.12       32.73      5.72 o 
   6  -1   3       22.30       20.32      5.91 o 
   7  -1   3       29.21       24.62      6.76 o 
   8  -1   3       31.88       35.24      7.08 o 
   9  -1   3        4.98        0.66      6.84 o 
  -9   0   3        0.58        9.77      5.50 o 
  -8   0   3        4.12        0.00      7.70 o 
  -7   0   3        0.02        5.50      5.50 o 
  -6   0   3      138.83      161.81     10.80 o 
  -5   0   3        1.55        1.23      4.07 o 
  -4   0   3      216.58      268.50     11.09 o 
  -3   0   3       33.02       34.66      4.00 o 
  -2   0   3      905.68      877.19     14.02 o 
  -1   0   3        5.03        6.96      1.90 o 
   0   0   3       51.44       59.53      2.19 o 
   1   0   3       45.47       52.22      2.86 o 
   2   0   3     2770.43     2758.87     22.22 o 
   3   0   3       12.19        8.22      1.74 o 
   4   0   3     9623.50    10084.95     56.86 o 
   5   0   3        7.05        6.15      3.36 o 
   6   0   3       26.66       31.88      6.94 o 
   7   0   3        2.86        6.05      6.05 o 
   8   0   3        3.35        9.53      5.94 o 
   9   0   3        0.78        1.33      5.90 o 
  -9   1   3       63.68       50.51      7.63 o 
  -8   1   3       11.19        7.02      6.88 o 
  -7   1   3        5.45        0.58      5.24 o 
  -6   1   3        4.93        9.72      4.70 o 
  -5   1   3      115.98      127.15      9.13 o 
  -4   1   3      131.39      155.08      8.10 o 
  -3   1   3      942.68      996.26     17.72 o 
  -2   1   3      159.30      121.70      2.35 o 
  -1   1   3    14375.67    13654.90    195.36 o 
   0   1   3     2028.60     2114.86     33.78 o 
   1   1   3     1961.01     1974.38     16.90 o 
   2   1   3     2169.96     2161.48     20.29 o 
   3   1   3      434.35      423.02     10.73 o 
   4   1   3       13.45       26.61      3.73 o 
   5   1   3       50.56       46.63      5.94 o 
   6   1   3      234.04      207.77     11.80 o 
   7   1   3      375.34      370.31     17.06 o 
   8   1   3       15.70        5.32      7.83 o 
   9   1   3        5.99        3.55      7.97 o 
  -9   2   3       99.56       61.75      8.85 o 
  -8   2   3       28.78       27.89      6.39 o 
  -7   2   3       23.44       21.67      6.74 o 
  -6   2   3       88.51       77.91      7.55 o 
  -5   2   3       37.57       39.01      5.58 o 
  -4   2   3        9.13       10.43      3.66 o 
  -3   2   3     3800.58     3873.39     34.49 o 
  -2   2   3     5157.67     5307.85     36.11 o 
  -1   2   3    27949.44    26512.67    298.79 o 
   0   2   3     1706.34     1769.38     43.58 o 
   1   2   3     5271.57     5166.23     31.42 o 
   2   2   3      153.24      169.68      6.77 o 
   3   2   3        0.89        2.83      2.83 o 
   4   2   3        1.41        1.02      3.16 o 
   5   2   3      172.65      199.02     10.77 o 
   6   2   3       12.02       14.30      5.12 o 
   7   2   3      587.32      645.59     22.88 o 
   8   2   3       76.54       84.45      9.85 o 
   9   2   3       51.37       54.97      9.30 o 
  -9   3   3        1.44        2.74      5.17 o 
  -8   3   3        2.40        2.29      5.63 o 
  -7   3   3       49.59       60.68      7.73 o 
  -6   3   3        0.64        2.02      4.41 o 
  -5   3   3        8.63       13.70      4.60 o 
  -4   3   3       52.55       52.26      6.40 o 
  -3   3   3     1803.91     1915.83     25.69 o 
  -2   3   3      163.58      174.78      7.60 o 
  -1   3   3     2405.96     2552.41     25.39 o 
   0   3   3      739.16      743.05     10.67 o 
   1   3   3      488.76      499.44     11.35 o 
   2   3   3        0.72        0.52      2.10 o 
   3   3   3     1003.04     1011.22     19.08 o 
   4   3   3      154.26      174.75      9.47 o 
   5   3   3      555.87      560.36     17.89 o 
   6   3   3      360.08      391.06     16.54 o 
   7   3   3       41.05       31.93      8.49 o 
   8   3   3        8.30        0.71      7.30 o 
   9   3   3        1.29        2.13      6.65 o 
  -8   4   3        2.23        8.36      5.54 o 
  -7   4   3       15.47       25.89      5.82 o 
  -6   4   3      266.24      260.13     14.05 o 
  -5   4   3        0.68        4.38      4.38 o 
  -4   4   3       77.50       82.63      7.30 o 
  -3   4   3       96.35      116.29      7.66 o 
  -2   4   3      186.46      158.76      7.96 o 
  -1   4   3     1905.43     1715.50      3.76 o 
   0   4   3        0.53        1.15      2.89 o 
   1   4   3       17.21       22.22      3.48 o 
   2   4   3      873.44      841.83     17.94 o 
   3   4   3       80.48       98.54      7.01 o 
   4   4   3        0.10        1.73      3.37 o 
   5   4   3      185.32      224.57     11.50 o 
   6   4   3      170.24      163.34     11.98 o 
   7   4   3        3.82        6.68      6.68 o 
   8   4   3        0.02        1.44      5.92 o 
   9   4   3        0.01        1.43      5.86 o 
  -8   5   3        1.22        6.04      6.04 o 
  -7   5   3        0.00        2.53      5.89 o 
  -6   5   3       14.55       22.55      6.23 o 
  -5   5   3       18.79       10.83      6.43 o 
  -4   5   3      531.61      545.85     18.47 o 
  -3   5   3      330.60      302.20     13.51 o 
  -2   5   3        0.11        2.76      3.73 o 
  -1   5   3       13.99       11.85      4.18 o 
   0   5   3      335.51      346.20     20.84 o 
   1   5   3      128.71       98.20      7.80 o 
   2   5   3      220.57      221.69     11.18 o 
   3   5   3       59.16       65.75      6.80 o 
   4   5   3       27.81       22.61      5.48 o 
   5   5   3       37.43       36.96      8.21 o 
   6   5   3        6.32        6.84      5.23 o 
   7   5   3       13.53        8.91      6.98 o 
   8   5   3       13.65       10.73      7.54 o 
  -8   6   3        4.40        6.30      5.90 o 
  -7   6   3        0.66        5.92      5.44 o 
  -6   6   3       17.39       11.55      6.84 o 
  -5   6   3       10.26        7.26      5.36 o 
  -4   6   3      120.73       91.43      9.92 o 
  -3   6   3      136.56      150.56      9.70 o 
  -2   6   3       84.58       95.20      7.94 o 
  -1   6   3      134.92      157.94     10.18 o 
   0   6   3      189.19      203.34     11.92 o 
   1   6   3      945.49      990.77     22.97 o 
   2   6   3       57.98       57.66      7.76 o 
   3   6   3       55.04       52.16      6.87 o 
   4   6   3      168.25      156.87     10.81 o 
   5   6   3       39.79       38.82      7.03 o 
   6   6   3       13.48       12.64      6.77 o 
   7   6   3        4.90        3.53      5.70 o 
   8   6   3        2.97        2.11      6.86 o 
  -7   7   3       17.67        8.80      6.23 o 
  -6   7   3        4.18        4.81      5.12 o 
  -5   7   3        9.66       10.68      5.83 o 
  -4   7   3       56.63       53.80      7.14 o 
  -3   7   3        7.49        2.36      4.98 o 
  -2   7   3      355.14      326.41     15.59 o 
  -1   7   3        0.49        1.62      4.20 o 
   0   7   3       69.62       77.13      5.94 o 
   1   7   3      106.73      118.88      9.09 o 
   2   7   3        7.66        9.71      4.32 o 
   3   7   3        6.61        5.13      5.48 o 
   4   7   3        6.85        9.18      5.28 o 
   5   7   3        0.61        7.22      5.54 o 
   6   7   3       50.59       55.38      8.66 o 
   7   7   3        0.11        2.17      5.71 o 
  -6   8   3       10.38        7.62      7.62 o 
  -5   8   3       40.33       35.85      8.84 o 
  -4   8   3        6.01        3.52      6.45 o 
  -3   8   3        4.30        5.44      5.98 o 
  -2   8   3        1.25        2.63      6.12 o 
  -1   8   3       21.06       12.38      7.84 o 
   0   8   3        3.60        1.39      2.59 o 
   1   8   3       17.40       22.08      5.98 o 
   2   8   3       11.92        6.81      6.27 o 
   3   8   3      116.58      125.37     12.05 o 
   4   8   3       26.02       16.90      7.01 o 
   5   8   3        0.01        5.63      5.55 o 
   6   8   3        0.08        2.15      5.14 o 
   7   8   3        5.71        4.27      5.25 o 
  -6   9   3        8.55        7.81      5.74 o 
  -5   9   3        0.02        1.49      6.11 o 
  -4   9   3       17.89       25.67      7.08 o 
  -3   9   3        1.62        4.49      6.61 o 
  -2   9   3       11.11       11.19      7.86 o 
  -1   9   3        1.23        1.41      5.35 o 
   0   9   3        0.90        0.49      4.34 o 
   1   9   3        2.64        5.59      6.23 o 
   2   9   3        2.56        0.70      5.15 o 
   3   9   3       38.61       34.58      7.74 o 
   4   9   3       29.42       26.68      6.41 o 
   5   9   3        0.54        5.81      6.86 o 
   6   9   3        2.54        6.44      5.96 o 
  -5  10   3        0.00        5.57      5.57 o 
  -4  10   3        9.18       11.60      7.24 o 
  -3  10   3       11.32        7.17      7.42 o 
  -2  10   3        0.68        4.03      6.31 o 
  -1  10   3        2.18        8.39      8.39 o 
   0  10   3       10.29        5.70      5.03 o 
   1  10   3        0.37        0.00      6.42 o 
   2  10   3        0.05        5.26      5.83 o 
   3  10   3       16.61        2.26      8.43 o 
   4  10   3        3.72        7.36      7.36 o 
   5  10   3        0.02        4.30      5.55 o 
  -3  11   3        5.62       17.43      6.64 o 
  -2  11   3        3.55        0.00      6.72 o 
  -1  11   3       13.46       27.77      8.12 o 
   0  11   3        7.43        9.38      5.05 o 
   1  11   3       21.02       12.54      7.35 o 
   2  11   3        0.08        4.56      6.18 o 
   3  11   3       11.99       11.83      7.63 o 
  -1 -11   4        8.86        8.97      5.32 o 
   0 -11   4        0.01        4.39      5.11 o 
   1 -11   4       10.46        5.57      7.52 o 
  -3 -10   4       13.46       12.34      6.34 o 
  -2 -10   4        1.69        0.00      6.12 o 
  -1 -10   4        1.63        7.67      6.73 o 
   0 -10   4        3.39        4.39      4.63 o 
   1 -10   4        1.28        5.62      6.53 o 
   2 -10   4        5.18       17.25      7.39 o 
   3 -10   4        5.50       10.00      6.61 o 
   4 -10   4        1.54        7.47      6.30 o 
  -5  -9   4        1.11        0.00      6.31 o 
  -4  -9   4        0.65        4.30      5.80 o 
  -3  -9   4        5.60        5.06      7.08 o 
  -2  -9   4        8.43        1.48      6.53 o 
  -1  -9   4       25.40       22.89      8.30 o 
   0  -9   4        2.37        0.16      8.28 o 
   1  -9   4        0.79        1.51      5.61 o 
   2  -9   4        0.61        0.78      5.77 o 
   3  -9   4       41.47       36.76      9.26 o 
   4  -9   4       17.77       18.05      6.92 o 
   5  -9   4        0.81        2.21      7.12 o 
  -6  -8   4        0.57        0.70      5.33 o 
  -5  -8   4        0.57        6.65      6.65 o 
  -4  -8   4        0.09        1.41      5.52 o 
  -3  -8   4       62.59       62.89      9.79 o 
  -2  -8   4       95.68       96.34     10.22 o 
  -1  -8   4       33.93       34.35      8.68 o 
   0  -8   4      173.95      165.33      9.22 o 
   1  -8   4        1.65        6.80      5.88 o 
   2  -8   4       94.89       92.51     10.21 o 
   3  -8   4       14.97        3.47      6.77 o 
   4  -8   4       13.74       17.88      6.57 o 
   5  -8   4       13.13       23.33      6.55 o 
   6  -8   4       52.95       53.00      9.62 o 
  -7  -7   4        2.19        2.67      6.21 o 
  -6  -7   4        0.59        2.13      5.80 o 
  -5  -7   4        6.39        8.98      5.39 o 
  -4  -7   4       13.96        0.66      6.08 o 
  -3  -7   4       13.78        8.26      6.77 o 
  -2  -7   4        9.72        1.80      6.10 o 
  -1  -7   4       79.79       81.18      9.37 o 
   0  -7   4       75.64       81.16      6.37 o 
   1  -7   4        7.41        8.77      5.45 o 
   2  -7   4       16.34       19.05      6.05 o 
   3  -7   4        1.71        1.86      5.38 o 
   4  -7   4      209.16      217.92     14.25 o 
   5  -7   4      145.34      163.48     12.90 o 
   6  -7   4       44.26       42.85     10.02 o 
   7  -7   4        0.30        7.85      7.85 o 
  -7  -6   4        0.24        9.59      5.37 o 
  -6  -6   4        0.35        5.76      5.76 o 
  -5  -6   4       10.69       13.07      7.19 o 
  -4  -6   4       23.92       31.63      7.27 o 
  -3  -6   4       83.93       81.19      9.50 o 
  -2  -6   4       53.71       63.86      8.09 o 
  -1  -6   4       25.53       26.81      5.95 o 
   0  -6   4       52.05       51.60      5.30 o 
   1  -6   4        0.47        4.00      5.18 o 
   2  -6   4      528.99      539.39     18.91 o 
   3  -6   4       70.07       73.31      9.23 o 
   4  -6   4       25.73       35.61      6.40 o 
   5  -6   4      185.29      205.14     13.63 o 
   6  -6   4       24.06       34.75      8.57 o 
   7  -6   4        0.88        7.20      7.20 o 
   8  -6   4        2.77        1.39      6.92 o 
  -8  -5   4        0.30        0.67      5.14 o 
  -7  -5   4        0.03        4.06      6.20 o 
  -6  -5   4        3.08        1.34      5.58 o 
  -5  -5   4        0.28        2.41      5.41 o 
  -4  -5   4        9.41        6.02      5.50 o 
  -3  -5   4      222.43      215.73     12.78 o 
  -2  -5   4     1169.37     1125.44     25.68 o 
  -1  -5   4      241.61      209.85     11.64 o 
   0  -5   4      117.87      140.65      9.51 o 
   1  -5   4      222.43      259.20     11.63 o 
   2  -5   4       23.99       23.72      5.50 o 
   3  -5   4        1.32        4.14      4.50 o 
   4  -5   4        5.82       14.38      4.28 o 
   5  -5   4        5.86        8.03      6.84 o 
   6  -5   4       16.61        7.61      6.78 o 
   7  -5   4        1.89        0.70      6.76 o 
   8  -5   4       16.95        7.04      7.04 o 
  -8  -4   4        0.05        2.61      6.49 o 
  -7  -4   4        8.25       14.35      5.93 o 
  -6  -4   4       10.64        6.68      6.68 o 
  -5  -4   4        0.55        8.22      5.31 o 
  -4  -4   4       22.70       22.33      5.86 o 
  -3  -4   4      676.87      686.30     19.28 o 
  -2  -4   4     3918.19     4046.71     41.08 o 
  -1  -4   4       44.05       67.85      6.21 o 
   0  -4   4        3.02        6.11      2.88 o 
   1  -4   4      157.25      173.48      8.56 o 
   2  -4   4      417.67      421.50     13.08 o 
   3  -4   4      151.16      144.57      9.27 o 
   4  -4   4       53.41       57.82      6.89 o 
   5  -4   4      240.43      229.92     13.81 o 
   6  -4   4      665.77      705.70     23.20 o 
   7  -4   4      103.82      100.78     10.46 o 
   8  -4   4        5.80       17.91      7.24 o 
   9  -4   4       11.54        3.34      6.56 o 
  -8  -3   4        5.82        8.29      6.67 o 
  -7  -3   4        0.02        9.31      5.39 o 
  -6  -3   4        9.84        2.85      4.82 o 
  -5  -3   4       58.05       45.17      3.85 o 
  -4  -3   4       37.44       48.53      6.89 o 
  -3  -3   4       43.43       44.72      5.30 o 
  -2  -3   4       69.24       68.27      6.06 o 
  -1  -3   4        3.58        4.26      2.44 o 
   0  -3   4        0.45        0.66      1.72 o 
   1  -3   4       58.34       70.55      4.92 o 
   2  -3   4      366.32      374.07     11.45 o 
   3  -3   4      420.45      440.42     13.05 o 
   4  -3   4        3.43       10.58      3.52 o 
   5  -3   4      170.63      191.36     11.18 o 
   6  -3   4      180.42      186.13     12.02 o 
   7  -3   4       15.96       10.62      6.10 o 
   8  -3   4       51.12       49.22      9.34 o 
   9  -3   4        3.67        1.35      6.89 o 
  -9  -2   4       41.25       41.77      8.05 o 
  -8  -2   4        0.18        1.27      5.73 o 
  -7  -2   4       64.93       72.14      9.97 o 
  -6  -2   4        1.83        0.55      5.12 o 
  -5  -2   4        8.92       14.36      4.52 o 
  -4  -2   4        4.58        2.69      3.51 o 
  -3  -2   4      479.11      431.84     13.02 o 
  -2  -2   4      935.09      936.74     17.21 o 
  -1  -2   4      233.68      242.89      8.28 o 
   0  -2   4      722.00      698.56      9.06 o 
   1  -2   4      863.79      790.90     13.79 o 
   2  -2   4      148.13      128.05      2.37 o 
   3  -2   4     1055.61     1210.58     20.07 o 
   4  -2   4      466.73      506.49     14.58 o 
   5  -2   4      206.96      239.70     10.80 o 
   6  -2   4      228.99      266.08     13.30 o 
   7  -2   4       82.35       91.39      9.63 o 
   8  -2   4        1.53        1.34      5.14 o 
   9  -2   4        0.67        1.37      4.85 o 
  -9  -1   4       49.49       40.56      7.94 o 
  -8  -1   4        1.26       13.27      5.48 o 
  -7  -1   4       65.24       64.27      9.09 o 
  -6  -1   4        6.79        1.60      5.26 o 
  -5  -1   4      268.82      253.23      4.14 o 
  -4  -1   4      699.70      681.46     17.44 o 
  -3  -1   4      671.24      647.55     14.87 o 
  -2  -1   4      243.33      243.60      8.52 o 
  -1  -1   4     5532.58     5235.56     32.67 o 
   0  -1   4     2458.95     2464.44     14.93 o 
   1  -1   4        0.17        0.85      1.70 o 
   2  -1   4      863.44      799.06     13.59 o 
   3  -1   4     3108.74     3311.69     30.27 o 
   4  -1   4      791.73      739.68     16.60 o 
   5  -1   4       10.33       12.06      4.15 o 
   6  -1   4      196.66      194.31     11.69 o 
   7  -1   4      162.28      160.18     12.06 o 
   8  -1   4        0.30        5.14      6.04 o 
   9  -1   4        0.07        1.33      5.24 o 
  -9   0   4        3.31        9.68      5.47 o 
  -8   0   4        2.14       11.20      6.08 o 
  -7   0   4        0.52        4.09      5.01 o 
  -6   0   4        3.09        9.37      4.72 o 
  -5   0   4        0.10        3.93      4.08 o 
  -4   0   4      298.38      357.70     12.89 o 
  -3   0   4        0.36        0.00      3.09 o 
  -2   0   4       65.63       69.20      4.47 o 
  -1   0   4       14.45       12.36      2.48 o 
   0   0   4     5683.40     5514.16    225.82 o 
   1   0   4        3.68        5.27      1.62 o 
   2   0   4     9610.01     9217.36    177.21 o 
   3   0   4       19.35       16.86      3.18 o 
   4   0   4     1210.02     1215.12     20.98 o 
   5   0   4        0.35        2.02      3.06 o 
   6   0   4      214.10      201.24     11.68 o 
   7   0   4        3.40        1.79      6.18 o 
   8   0   4        1.84        2.63      5.19 o 
   9   0   4        0.02        2.78      5.00 o 
  -9   1   4        1.05        0.00      5.30 o 
  -8   1   4        4.14        7.78      6.08 o 
  -7   1   4        0.70        6.79      5.05 o 
  -6   1   4        2.70        1.55      4.90 o 
  -5   1   4       22.47       17.77      3.85 o 
  -4   1   4        3.25        9.30      2.94 o 
  -3   1   4      864.25      875.42     17.07 o 
  -2   1   4      434.08      458.09     11.19 o 
  -1   1   4     2197.47     2238.15     20.92 o 
   0   1   4     1333.35     1422.04     31.86 o 
   1   1   4      374.90      339.62      7.83 o 
   2   1   4     1373.05     1271.29     16.65 o 
   3   1   4      287.27      310.82      9.63 o 
   4   1   4        6.18        3.03      3.03 o 
   5   1   4        4.47        5.02      3.60 o 
   6   1   4       39.61       34.76      6.65 o 
   7   1   4       21.03       18.17      6.61 o 
   8   1   4       14.01       18.03      7.01 o 
   9   1   4       14.25       14.32      6.55 o 
  -9   2   4       10.35        8.88      6.16 o 
  -8   2   4       76.92       74.17      8.68 o 
  -7   2   4        0.37        3.87      5.28 o 
  -6   2   4       18.57       16.58      4.98 o 
  -5   2   4       12.93        8.70      4.70 o 
  -4   2   4      789.04      883.51     19.54 o 
  -3   2   4       45.56       32.83      2.64 o 
  -2   2   4      397.51      408.21     11.15 o 
  -1   2   4     1108.93     1105.66     16.28 o 
   0   2   4      337.30      323.07      5.87 o 
   1   2   4      133.47      149.12      6.03 o 
   2   2   4     3314.03     3353.15     28.65 o 
   3   2   4      497.52      495.55     12.73 o 
   4   2   4      234.77      262.98     10.71 o 
   5   2   4        0.67        5.15      3.63 o 
   6   2   4       75.37       74.94      8.02 o 
   7   2   4       81.07      110.82     10.99 o 
   8   2   4        6.50       11.20      6.13 o 
   9   2   4        6.34        5.85      7.00 o 
  -9   3   4       33.98       32.86      6.60 o 
  -8   3   4        0.55        3.49      5.56 o 
  -7   3   4       11.51       14.77      5.27 o 
  -6   3   4        0.26        1.57      4.63 o 
  -5   3   4       11.14        4.14      5.16 o 
  -4   3   4      213.73      231.08     11.11 o 
  -3   3   4      521.45      534.19     14.90 o 
  -2   3   4      391.19      356.36     11.31 o 
  -1   3   4     1928.55     1927.63     23.13 o 
   0   3   4       38.67       42.24      7.15 o 
   1   3   4     1178.68     1120.74     17.74 o 
   2   3   4        1.20        1.92      2.44 o 
   3   3   4        6.18        5.46      3.20 o 
   4   3   4       15.29       14.47      4.68 o 
   5   3   4       30.67       24.92      4.45 o 
   6   3   4      327.53      356.17     16.27 o 
   7   3   4       33.71       40.61      7.62 o 
   8   3   4        1.83        4.35      6.84 o 
   9   3   4       12.99       11.84      7.37 o 
  -8   4   4        1.59        4.77      5.98 o 
  -7   4   4        2.18        1.18      5.14 o 
  -6   4   4        1.08        1.66      5.22 o 
  -5   4   4        0.23        3.50      4.85 o 
  -4   4   4       73.85       76.24      7.81 o 
  -3   4   4       11.02        9.62      4.56 o 
  -2   4   4       33.64       37.66      6.60 o 
  -1   4   4      347.08      342.61     11.50 o 
   0   4   4      218.12      252.78      6.83 o 
   1   4   4      106.71       95.90      6.55 o 
   2   4   4       92.67      103.88      6.63 o 
   3   4   4      453.63      439.94     14.47 o 
   4   4   4      103.57      102.29      8.17 o 
   5   4   4      233.27      252.60     13.57 o 
   6   4   4      185.75      194.14     13.82 o 
   7   4   4       12.55        8.21      6.01 o 
   8   4   4        8.65        6.58      6.58 o 
   9   4   4        0.01        3.65      5.61 o 
  -8   5   4        2.58        7.40      4.80 o 
  -7   5   4       17.38       21.99      6.11 o 
  -6   5   4       18.92       19.28      6.97 o 
  -5   5   4       19.73       28.77      6.18 o 
  -4   5   4      127.16      130.69     10.21 o 
  -3   5   4       55.23       53.74      6.69 o 
  -2   5   4       20.90       17.10      4.54 o 
  -1   5   4        0.54        5.04      3.39 o 
   0   5   4       10.29       16.68      3.31 o 
   1   5   4     1745.41     1763.38     27.19 o 
   2   5   4       84.07       79.79      7.41 o 
   3   5   4        9.85        8.26      3.91 o 
   4   5   4      334.78      309.28     14.28 o 
   5   5   4        6.42        0.53      5.73 o 
   6   5   4       42.74       59.17      9.36 o 
   7   5   4        0.05        4.20      5.78 o 
   8   5   4        8.33        2.25      6.67 o 
  -8   6   4        0.72        1.88      4.71 o 
  -7   6   4        0.20        1.30      5.93 o 
  -6   6   4       16.74        8.49      6.97 o 
  -5   6   4        4.87        1.24      5.93 o 
  -4   6   4        0.45        5.70      5.70 o 
  -3   6   4       19.42       27.87      5.89 o 
  -2   6   4      147.59      128.66      9.62 o 
  -1   6   4      112.13      132.43      9.30 o 
   0   6   4      502.73      510.52     12.18 o 
   1   6   4        3.08        9.01      4.97 o 
   2   6   4      107.57      114.25      9.50 o 
   3   6   4       64.49       64.31      7.72 o 
   4   6   4       12.31        8.37      6.06 o 
   5   6   4       13.54       14.37      6.23 o 
   6   6   4        2.94       15.09      6.61 o 
   7   6   4       18.15       13.16      6.89 o 
   8   6   4       39.74       27.25      9.06 o 
  -7   7   4       10.93        0.00      7.03 o 
  -6   7   4        0.02        1.42      5.76 o 
  -5   7   4       67.54       79.17      8.21 o 
  -4   7   4       27.32       25.13      7.50 o 
  -3   7   4       47.44       31.66      7.28 o 
  -2   7   4      154.52      151.37     11.55 o 
  -1   7   4        0.70        1.15      4.62 o 
   0   7   4       49.99       47.12      5.49 o 
   1   7   4       10.52       16.66      4.74 o 
   2   7   4       39.20       28.13      6.57 o 
   3   7   4      146.26      125.84     10.97 o 
   4   7   4       38.13       47.62      6.98 o 
   5   7   4       20.44       25.07      6.69 o 
   6   7   4       67.27       64.84     10.02 o 
   7   7   4        9.46       22.98      7.29 o 
  -6   8   4        4.67        6.04      6.04 o 
  -5   8   4        0.44        0.00      4.70 o 
  -4   8   4       57.42       66.38      8.44 o 
  -3   8   4       39.33       46.41      8.00 o 
  -2   8   4        2.84        3.41      5.86 o 
  -1   8   4        1.09        4.00      5.15 o 
   0   8   4      106.21       91.35      7.55 o 
   1   8   4       50.17       43.23      8.48 o 
   2   8   4       35.65       27.28      7.45 o 
   3   8   4        8.04       11.81      6.04 o 
   4   8   4       56.20       48.92      8.09 o 
   5   8   4        3.96       12.99      5.01 o 
   6   8   4        5.17        0.00      7.47 o 
   7   8   4        3.68        2.91      6.62 o 
  -6   9   4        6.78        1.41      6.63 o 
  -5   9   4        5.12        3.80      6.63 o 
  -4   9   4       13.12       17.57      7.67 o 
  -3   9   4        0.28        3.00      6.11 o 
  -2   9   4        0.03        0.00      6.97 o 
  -1   9   4        1.72        2.98      6.81 o 
   0   9   4       53.08       74.66      7.12 o 
   1   9   4       85.84       95.00      9.40 o 
   2   9   4       21.37        5.67      7.26 o 
   3   9   4        7.55       10.08      4.78 o 
   4   9   4        0.55        8.82      5.06 o 
   5   9   4        2.95        9.67      5.56 o 
   6   9   4        1.25        2.20      5.84 o 
  -4  10   4        0.74        3.17      6.26 o 
  -3  10   4        6.47        8.85      7.35 o 
  -2  10   4        3.82        5.72      6.70 o 
  -1  10   4       76.25       78.80     13.37 o 
   0  10   4       44.36       60.51      7.18 o 
   1  10   4        3.93        3.11      6.14 o 
   2  10   4        3.17        2.25      7.82 o 
   3  10   4       11.86        0.72      8.33 o 
   4  10   4        0.17        6.01      5.34 o 
   5  10   4        6.40       16.13      6.15 o 
  -3  11   4        3.18        1.61      6.87 o 
  -2  11   4       19.62       31.53      8.71 o 
  -1  11   4        0.73       11.07      7.57 o 
   0  11   4       26.68       26.32      6.12 o 
   1  11   4       15.75        7.11      8.58 o 
   2  11   4        0.74        6.92      6.10 o 
   3  11   4        0.09        5.93      5.93 o 
  -3 -10   5        0.03        0.75      6.49 o 
  -2 -10   5        2.53        6.53      6.53 o 
  -1 -10   5       15.65       23.44      8.34 o 
   0 -10   5        4.74        6.00      5.60 o 
   1 -10   5        7.19       12.89      6.98 o 
   2 -10   5        2.98       10.31      5.15 o 
   3 -10   5        1.02        0.74      6.79 o 
   4 -10   5       14.76        9.03      7.33 o 
  -4  -9   5        1.59        1.48      6.58 o 
  -3  -9   5       12.18        9.64      8.19 o 
  -2  -9   5        8.71        3.77      7.31 o 
  -1  -9   5        0.00        1.54      5.75 o 
   0  -9   5       33.04       35.64      5.71 o 
   1  -9   5       14.63       10.76      7.85 o 
   2  -9   5        5.44       10.69      6.59 o 
   3  -9   5        8.41        3.86      7.21 o 
   4  -9   5        0.85        0.78      6.47 o 
   5  -9   5        1.03        7.19      7.19 o 
  -6  -8   5        0.07        6.60      6.60 o 
  -5  -8   5        0.30        5.72      5.72 o 
  -4  -8   5        1.00        3.60      5.65 o 
  -3  -8   5       16.64       24.36      6.94 o 
  -2  -8   5        2.80        0.00      7.53 o 
  -1  -8   5      112.96       98.80     10.51 o 
   0  -8   5        7.00        5.75      6.00 o 
   1  -8   5        1.83        0.73      5.88 o 
   2  -8   5       16.19       18.26      7.33 o 
   3  -8   5        0.03        0.69      6.07 o 
   4  -8   5      164.71      163.80     15.02 o 
   5  -8   5        3.91       11.89      6.45 o 
   6  -8   5       11.95       14.71      7.95 o 
  -6  -7   5        1.53        2.87      5.94 o 
  -5  -7   5        0.17        0.00      5.76 o 
  -4  -7   5        3.03        4.17      6.34 o 
  -3  -7   5        0.44        3.32      5.08 o 
  -2  -7   5        0.11       11.46      5.87 o 
  -1  -7   5      474.00      460.58     19.16 o 
   0  -7   5       22.20       22.16      4.98 o 
   1  -7   5       23.65       22.68      6.20 o 
   2  -7   5       56.83       47.76      7.26 o 
   3  -7   5        1.25        0.62      5.06 o 
   4  -7   5       15.31        5.43      8.61 o 
   5  -7   5       19.40       16.96      7.57 o 
   6  -7   5       26.02       28.39      9.18 o 
   7  -7   5        8.88       15.85      4.56 o 
  -7  -6   5        0.19        6.18      4.60 o 
  -6  -6   5        0.10        4.20      6.17 o 
  -5  -6   5        2.53        8.83      5.80 o 
  -4  -6   5       71.61       72.57     10.15 o 
  -3  -6   5      837.29      868.43     25.39 o 
  -2  -6   5      576.48      607.92     20.79 o 
  -1  -6   5       85.57       89.67      8.88 o 
   0  -6   5      258.00      249.50     10.32 o 
   1  -6   5        2.47        2.10      4.48 o 
   2  -6   5       84.04       82.06      8.53 o 
   3  -6   5       68.70       64.16      7.52 o 
   4  -6   5       49.95       36.37      7.74 o 
   5  -6   5      759.72      728.57     25.63 o 
   6  -6   5      240.65      251.29     16.41 o 
   7  -6   5      145.44      140.99     12.79 o 
   8  -6   5        0.06        6.97      6.97 o 
  -7  -5   5        0.81        3.43      6.09 o 
  -6  -5   5       70.18       60.29      9.30 o 
  -5  -5   5       18.95       17.01      6.99 o 
  -4  -5   5        0.20        5.36      5.36 o 
  -3  -5   5      254.14      217.42     12.73 o 
  -2  -5   5      325.94      315.71     14.35 o 
  -1  -5   5        0.06        2.74      4.55 o 
   0  -5   5       26.57       28.30      4.06 o 
   1  -5   5        0.46        0.89      3.39 o 
   2  -5   5      223.94      217.28     11.59 o 
   3  -5   5      253.80      234.96     12.53 o 
   4  -5   5       90.97      103.92      9.06 o 
   5  -5   5      853.36      875.86     26.12 o 
   6  -5   5      164.97      167.14     13.67 o 
   7  -5   5        0.03        7.33      7.33 o 
   8  -5   5        0.12        3.56      6.23 o 
  -8  -4   5        0.68        5.88      6.69 o 
  -7  -4   5       23.83       28.51      7.80 o 
  -6  -4   5       25.38       37.81      6.17 o 
  -5  -4   5       31.13       36.20      6.58 o 
  -4  -4   5      229.60      236.25     13.16 o 
  -3  -4   5       31.02       29.95      5.38 o 
  -2  -4   5      214.11      272.21     12.66 o 
  -1  -4   5       11.73       17.73      4.90 o 
   0  -4   5       89.39      113.96      6.76 o 
   1  -4   5     3626.77     3698.36     38.11 o 
   2  -4   5        1.09        0.34      3.76 o 
   3  -4   5        0.06        1.70      3.65 o 
   4  -4   5       27.80       29.55      6.18 o 
   5  -4   5       98.84       77.41      8.86 o 
   6  -4   5       25.05       32.88      7.79 o 
   7  -4   5        4.74        3.32      7.20 o 
   8  -4   5       50.77       41.24      5.17 o 
  -8  -3   5        0.21        2.55      5.17 o 
  -7  -3   5       32.12       18.50      8.48 o 
  -6  -3   5        0.51        4.74      5.92 o 
  -5  -3   5       16.09       16.85      5.68 o 
  -4  -3   5       28.77       29.24      6.28 o 
  -3  -3   5      266.26      307.29     12.54 o 
  -2  -3   5     1595.14     1590.84     24.37 o 
  -1  -3   5       37.04       30.86      4.62 o 
   0  -3   5      322.71      367.72      8.01 o 
   1  -3   5      346.16      353.15     11.45 o 
   2  -3   5      563.67      583.86     15.05 o 
   3  -3   5      622.55      617.95     16.44 o 
   4  -3   5       19.97       32.58      4.62 o 
   5  -3   5       17.03       10.20      4.81 o 
   6  -3   5      101.13      110.14     10.03 o 
   7  -3   5       36.50       29.34      7.89 o 
   8  -3   5        0.44        7.31      7.31 o 
   9  -3   5        8.74       17.85      6.15 o 
  -8  -2   5        5.71        8.25      6.09 o 
  -7  -2   5        3.47        8.06      5.48 o 
  -6  -2   5        4.87        9.55      6.01 o 
  -5  -2   5        4.29        3.43      4.81 o 
  -4  -2   5      103.27       91.72      7.85 o 
  -3  -2   5       23.91       23.18      4.34 o 
  -2  -2   5      265.16      276.20     10.23 o 
  -1  -2   5      150.12      145.15      6.98 o 
   0  -2   5     1150.91     1128.38     12.38 o 
   1  -2   5      163.70      131.34      6.04 o 
   2  -2   5     1312.02     1218.00     19.50 o 
   3  -2   5     1660.43     1773.19     24.37 o 
   4  -2   5       62.59       51.35      5.91 o 
   5  -2   5       19.46       16.46      4.48 o 
   6  -2   5      181.74      210.83     11.98 o 
   7  -2   5        1.83        3.02      5.98 o 
   8  -2   5        3.62        8.68      6.36 o 
   9  -2   5        1.57        6.85      5.73 o 
  -9  -1   5        4.44        3.63      5.71 o 
  -8  -1   5        3.28        3.82      7.51 o 
  -7  -1   5        0.19        1.80      5.26 o 
  -6  -1   5       20.42       22.52      6.15 o 
  -5  -1   5       34.93       50.03      6.31 o 
  -4  -1   5       76.36       66.53      3.81 o 
  -3  -1   5        0.36        1.34      3.09 o 
  -2  -1   5        9.13        4.59      2.55 o 
  -1  -1   5      386.56      357.69      9.82 o 
   0  -1   5     7034.05     6213.33    133.93 o 
   1  -1   5      162.26      189.21      6.84 o 
   2  -1   5      494.09      454.86     11.24 o 
   3  -1   5      162.78      138.27      3.07 o 
   4  -1   5     1306.30     1407.45     23.73 o 
   5  -1   5      508.46      462.39     15.38 o 
   6  -1   5      384.39      376.17     15.68 o 
   7  -1   5       66.66       76.23      8.76 o 
   8  -1   5       15.00       11.93      6.69 o 
   9  -1   5        0.01        1.35      5.67 o 
  -9   0   5        0.03        0.61      5.28 o 
  -8   0   5        0.13        1.28      5.42 o 
  -7   0   5        6.72       11.42      5.33 o 
  -6   0   5        5.61        1.12      5.68 o 
  -5   0   5        7.94        3.20      4.19 o 
  -4   0   5     4509.28     4492.19      6.58 o 
  -3   0   5       15.42       12.87      3.87 o 
  -2   0   5     2151.75     2170.22     24.63 o 
  -1   0   5       82.71       77.35      4.76 o 
   0   0   5     2372.58     2496.01     15.89 o 
   1   0   5        0.01        0.92      1.86 o 
   2   0   5     2614.38     2364.43     23.49 o 
   3   0   5       99.02      106.19      6.33 o 
   4   0   5      659.96      555.46      3.53 o 
   5   0   5        1.77        7.41      3.17 o 
   6   0   5      223.02      239.95     12.28 o 
   7   0   5        0.66        5.41      4.51 o 
   8   0   5      163.38      151.21     12.23 o 
   9   0   5        0.05        2.82      6.55 o 
  -9   1   5       38.22       36.87      7.54 o 
  -8   1   5        2.08        7.86      5.35 o 
  -7   1   5        9.81       12.81      5.68 o 
  -6   1   5       10.17        9.98      5.53 o 
  -5   1   5      147.75      172.29     10.64 o 
  -4   1   5      194.09      170.28      4.19 o 
  -3   1   5       59.34       49.01      5.69 o 
  -2   1   5      198.01      177.99      7.54 o 
  -1   1   5     1525.58     1479.42     18.57 o 
   0   1   5     7927.24     7011.18    109.24 o 
   1   1   5      150.88      137.16      5.51 o 
   2   1   5     1018.95     1013.77     15.73 o 
   3   1   5     1584.48     1604.23     21.16 o 
   4   1   5      871.93      865.66     18.03 o 
   5   1   5      373.92      384.95     13.78 o 
   6   1   5      290.36      282.54     13.50 o 
   7   1   5      202.42      230.71     12.84 o 
   8   1   5        0.72        2.56      5.88 o 
   9   1   5        0.01        0.68      5.85 o 
  -9   2   5       45.39       39.39      6.25 o 
  -8   2   5        1.16        7.66      5.00 o 
  -7   2   5       59.89       56.60      8.22 o 
  -6   2   5        2.07        3.63      4.23 o 
  -5   2   5       42.90       43.81      6.16 o 
  -4   2   5       83.23       88.65      7.53 o 
  -3   2   5      315.12      285.31     10.95 o 
  -2   2   5     1262.49     1280.30     19.50 o 
  -1   2   5      515.03      541.42     12.23 o 
   0   2   5     1120.88     1182.40     14.92 o 
   1   2   5      723.10      650.66     12.71 o 
   2   2   5       76.40       68.35      4.74 o 
   3   2   5      895.15      911.38     17.80 o 
   4   2   5      323.11      301.35      3.84 o 
   5   2   5      228.82      204.87      5.18 o 
   6   2   5      145.91      181.76     11.25 o 
   7   2   5      109.94      102.45     10.21 o 
   8   2   5        6.25       12.27      6.45 o 
   9   2   5        0.38        1.39      5.98 o 
  -8   3   5        0.07       10.55      4.31 o 
  -7   3   5        0.02        1.72      5.02 o 
  -6   3   5        2.35        6.43      4.56 o 
  -5   3   5      417.98      413.23     16.01 o 
  -4   3   5        5.21        4.94      4.05 o 
  -3   3   5       18.91       18.54      3.91 o 
  -2   3   5     2496.01     2431.72     28.81 o 
  -1   3   5       82.87       83.19      5.69 o 
   0   3   5       47.90       56.99      3.31 o 
   1   3   5      330.24      322.97     10.13 o 
   2   3   5       65.66       66.96      5.10 o 
   3   3   5      191.14      157.29      8.46 o 
   4   3   5       32.61       30.33      4.20 o 
   5   3   5      240.58      268.95     12.26 o 
   6   3   5      117.57      135.99     11.42 o 
   7   3   5        0.00        0.68      6.19 o 
   8   3   5        1.20        0.73      6.39 o 
   9   3   5       28.05       11.84      8.25 o 
  -8   4   5        0.89        1.77      5.54 o 
  -7   4   5        3.38        4.79      4.72 o 
  -6   4   5        7.67        2.26      3.83 o 
  -5   4   5       59.91       57.54      7.31 o 
  -4   4   5        9.39       12.74      4.28 o 
  -3   4   5      164.10      174.79     10.05 o 
  -2   4   5     2410.59     2437.80     31.30 o 
  -1   4   5      640.02      682.25     16.60 o 
   0   4   5      190.13      180.66      7.07 o 
   1   4   5       60.46       51.41      5.28 o 
   2   4   5      146.93      136.00      7.94 o 
   3   4   5      438.50      454.99     14.84 o 
   4   4   5      494.56      437.99     16.12 o 
   5   4   5        6.26        2.66      5.92 o 
   6   4   5      577.01      586.24     22.32 o 
   7   4   5       12.80       17.97      7.67 o 
   8   4   5        7.22       11.13      7.19 o 
   9   4   5       27.69       49.67      8.75 o 
  -8   5   5        5.13        3.69      4.50 o 
  -7   5   5        0.41        3.81      6.21 o 
  -6   5   5       29.76       26.87      5.83 o 
  -5   5   5       34.82       35.07      7.28 o 
  -4   5   5       10.70       10.79      5.22 o 
  -3   5   5      136.69      153.66      9.47 o 
  -2   5   5      182.95      181.95     10.34 o 
  -1   5   5      365.58      341.44     13.39 o 
   0   5   5      653.69      615.17     26.67 o 
   1   5   5      128.10      132.91      8.83 o 
   2   5   5      219.30      219.95     10.87 o 
   3   5   5      131.39      130.47      9.22 o 
   4   5   5        7.76       10.73      4.74 o 
   5   5   5      167.23      182.71     13.11 o 
   6   5   5      410.33      366.24     18.84 o 
   7   5   5        1.33        0.76      6.70 o 
   8   5   5        2.18        0.77      6.70 o 
  -7   6   5       44.08       38.30      7.55 o 
  -6   6   5       94.10       93.95      9.38 o 
  -5   6   5        0.47        2.54      5.40 o 
  -4   6   5        0.41        4.06      5.00 o 
  -3   6   5        0.35        6.51      5.26 o 
  -2   6   5      241.95      246.87     13.40 o 
  -1   6   5        5.05        0.94      4.61 o 
   0   6   5       20.05       20.31      6.18 o 
   1   6   5      475.42      482.77     16.96 o 
   2   6   5      878.72      919.16     23.57 o 
   3   6   5      178.16      175.61     11.33 o 
   4   6   5      204.00      212.70     13.60 o 
   5   6   5        4.65        2.57      5.60 o 
   6   6   5      104.44       87.54     11.53 o 
   7   6   5        3.75       12.65      7.01 o 
   8   6   5        0.01       12.01      6.58 o 
  -7   7   5        7.62        0.70      6.00 o 
  -6   7   5        0.05        0.00      5.40 o 
  -5   7   5       14.27        8.89      6.35 o 
  -4   7   5       15.77       19.04      6.44 o 
  -3   7   5        1.14       11.82      5.27 o 
  -2   7   5        1.34        3.57      5.25 o 
  -1   7   5       61.00       39.25      8.30 o 
   0   7   5      182.18      212.90      9.10 o 
   1   7   5      149.75      155.78     11.73 o 
   2   7   5      227.73      275.44     14.39 o 
   3   7   5        1.75        3.54      4.18 o 
   4   7   5       59.14       41.08      8.33 o 
   5   7   5        1.01        4.87      5.14 o 
   6   7   5       19.44       26.47      7.61 o 
   7   7   5        6.40        6.81      6.27 o 
  -6   8   5        2.85        0.00      5.81 o 
  -5   8   5        6.28        5.86      6.01 o 
  -4   8   5        2.29        3.61      6.10 o 
  -3   8   5        1.43        4.91      6.00 o 
  -2   8   5        9.63        6.81      6.63 o 
  -1   8   5        8.72        5.36      5.75 o 
   0   8   5       26.84       28.17      5.14 o 
   1   8   5       65.78       67.31      8.64 o 
   2   8   5        2.10        5.14      5.33 o 
   3   8   5        4.02        1.35      6.28 o 
   4   8   5        7.39        7.06      6.63 o 
   5   8   5        0.94        1.50      6.08 o 
   6   8   5        1.63        8.29      6.66 o 
   7   8   5        7.06        2.96      7.62 o 
  -5   9   5        2.91        0.74      6.36 o 
  -4   9   5       31.73       40.15      7.72 o 
  -3   9   5        8.84        4.68      6.54 o 
  -2   9   5        6.91        2.33      6.41 o 
  -1   9   5       42.62       59.49      9.90 o 
   0   9   5       18.31       17.38      8.16 o 
   1   9   5       14.50       22.32      7.34 o 
   2   9   5       30.65       25.25      7.05 o 
   3   9   5        0.26       10.27      6.29 o 
   4   9   5        0.28        5.20      6.85 o 
   5   9   5        0.23        3.78      5.64 o 
   6   9   5        0.38        2.99      6.00 o 
  -4  10   5        2.01        1.58      7.35 o 
  -3  10   5        6.28       15.41      6.92 o 
  -2  10   5        1.48        2.46      6.51 o 
  -1  10   5       46.27       33.14     10.26 o 
   0  10   5        0.00        8.52      4.74 o 
   1  10   5       18.04       14.76      8.34 o 
   2  10   5        0.03        6.95      5.78 o 
   3  10   5       11.21       17.67      7.28 o 
   4  10   5        2.63        5.32      6.23 o 
   5  10   5        3.78        2.26      6.23 o 
  -3  11   5        4.61        7.20      7.71 o 
  -2  11   5        0.07        3.32      7.02 o 
  -1  11   5        3.48        6.80      7.63 o 
   0  11   5       19.10       10.21      6.06 o 
   1  11   5       32.99       31.92      8.68 o 
   2  11   5        5.65        6.21      7.70 o 
   3  11   5        3.32        7.59      6.05 o 
  -2 -10   6        2.23        1.50      6.01 o 
  -1 -10   6       12.90        5.48      7.24 o 
   0 -10   6        1.39        7.69      3.98 o 
   1 -10   6        3.64        4.04      7.99 o 
   2 -10   6        2.09       10.30      5.57 o 
   3 -10   6        0.33        2.31      7.28 o 
  -4  -9   6        4.22        5.88      6.84 o 
  -3  -9   6        1.34        0.77      5.17 o 
  -2  -9   6        0.10       15.34      5.12 o 
  -1  -9   6       25.76       23.30      8.93 o 
   0  -9   6        9.30        8.29      5.06 o 
   1  -9   6       11.51       11.97      6.10 o 
   2  -9   6        1.16        0.77      5.74 o 
   3  -9   6      141.95      152.86     12.70 o 
   4  -9   6       17.35       23.92      7.59 o 
   5  -9   6        7.68        1.52      6.99 o 
  -5  -8   6        0.01        6.02      6.02 o 
  -4  -8   6        5.65       11.87      7.22 o 
  -3  -8   6       21.85       11.08      8.40 o 
  -2  -8   6       63.96       64.39      9.61 o 
  -1  -8   6        4.67        2.17      6.51 o 
   0  -8   6       48.72       58.08      6.52 o 
   1  -8   6        0.41        8.69      5.57 o 
   2  -8   6       11.42        5.09      7.92 o 
   3  -8   6        8.48       11.05      6.82 o 
   4  -8   6       11.39        2.98      7.92 o 
   5  -8   6       13.49       18.88      6.17 o 
   6  -8   6        6.16       11.88      6.46 o 
  -6  -7   6        6.87        3.55      6.49 o 
  -5  -7   6        0.53        2.15      5.77 o 
  -4  -7   6       63.98       51.45     10.39 o 
  -3  -7   6      108.70       92.65     10.76 o 
  -2  -7   6      478.76      445.39     21.11 o 
  -1  -7   6        5.80        7.81      6.23 o 
   0  -7   6        2.22        9.91      4.93 o 
   1  -7   6       10.32        5.10      6.49 o 
   2  -7   6       11.57        5.17      7.44 o 
   3  -7   6        3.17        2.67      6.66 o 
   4  -7   6        2.93        7.58      7.58 o 
   5  -7   6       88.99       80.59     11.59 o 
   6  -7   6      159.83      135.06     14.01 o 
   7  -7   6        0.03        2.16      5.79 o 
  -7  -6   6        0.39        6.19      6.44 o 
  -6  -6   6       12.01        5.69      7.24 o 
  -5  -6   6       24.01       28.64      7.63 o 
  -4  -6   6       45.16       61.16      9.81 o 
  -3  -6   6       22.26       16.33      8.03 o 
  -2  -6   6      160.09      206.96     14.18 o 
  -1  -6   6        3.36       11.46      5.77 o 
   0  -6   6      197.34      202.54     23.09 o 
   1  -6   6       25.46       34.73      7.07 o 
   2  -6   6       25.18       37.00      6.58 o 
   3  -6   6       27.78       18.32      6.14 o 
   4  -6   6      298.44      283.17     16.51 o 
   5  -6   6       16.82       10.17      9.32 o 
   6  -6   6        0.94       12.85      6.75 o 
   7  -6   6        0.26        1.47      6.16 o 
  -7  -5   6        9.47        6.89      6.27 o 
  -6  -5   6        1.58        6.86      6.01 o 
  -5  -5   6        5.13        6.57      4.74 o 
  -4  -5   6       34.37       38.08      7.63 o 
  -3  -5   6      182.64      153.90     12.02 o 
  -2  -5   6        0.27        0.54      5.16 o 
  -1  -5   6       15.34        9.28      5.51 o 
   0  -5   6       53.49       49.36      4.79 o 
   1  -5   6        8.12        8.35      4.58 o 
   2  -5   6       17.42       11.49      4.86 o 
   3  -5   6        5.18        1.05      4.56 o 
   4  -5   6      445.24      456.82     18.76 o 
   5  -5   6      412.86      446.62     19.49 o 
   6  -5   6       36.04       42.52      8.67 o 
   7  -5   6        4.37        6.47      5.09 o 
   8  -5   6       12.94       19.38      8.19 o 
  -8  -4   6        0.19        4.54      5.30 o 
  -7  -4   6        3.80        8.77      5.02 o 
  -6  -4   6       26.44       22.74      7.92 o 
  -5  -4   6       71.58       81.87      9.48 o 
  -4  -4   6      194.05      201.03     12.38 o 
  -3  -4   6        7.20        0.00      5.16 o 
  -2  -4   6      336.87      333.25     13.92 o 
  -1  -4   6       10.57       16.07      4.22 o 
   0  -4   6       25.47       21.67      7.74 o 
   1  -4   6       69.46       66.10      7.42 o 
   2  -4   6      161.68      175.60      9.46 o 
   3  -4   6       23.65       17.18      4.88 o 
   4  -4   6      499.63      477.43     17.66 o 
   5  -4   6       28.49       35.83      7.55 o 
   6  -4   6       82.14       82.40      9.74 o 
   7  -4   6       26.49       24.09      7.53 o 
   8  -4   6       17.75       15.74      6.69 o 
  -8  -3   6        4.02        8.37      5.02 o 
  -7  -3   6        0.90        4.55      5.69 o 
  -6  -3   6        2.19        4.33      5.35 o 
  -5  -3   6       12.39        7.18      6.69 o 
  -4  -3   6        4.67       11.25      4.31 o 
  -3  -3   6       71.86       64.28      7.03 o 
  -2  -3   6      267.34      234.01     11.18 o 
  -1  -3   6      511.45      451.09     14.14 o 
   0  -3   6      336.42      358.64      8.51 o 
   1  -3   6        0.42        4.52      2.56 o 
   2  -3   6      444.19      435.47     13.67 o 
   3  -3   6       17.83       14.42      4.59 o 
   4  -3   6      420.89      417.81     14.87 o 
   5  -3   6       23.47       33.05      5.69 o 
   6  -3   6       12.19        5.88      5.88 o 
   7  -3   6       16.51        2.00      6.09 o 
   8  -3   6       33.37       25.24      8.43 o 
   9  -3   6        0.08        2.11      6.25 o 
  -8  -2   6        3.15        5.11      5.74 o 
  -7  -2   6        4.82        6.36      4.82 o 
  -6  -2   6        0.34        5.29      5.06 o 
  -5  -2   6      123.99      119.10     10.11 o 
  -4  -2   6      325.39      292.55     13.81 o 
  -3  -2   6       21.61       20.81      4.65 o 
  -2  -2   6        0.56        5.30      2.99 o 
  -1  -2   6     1589.45     1593.84     22.57 o 
   0  -2   6       65.60       65.20      3.82 o 
   1  -2   6     1062.35      908.22     17.02 o 
   2  -2   6       18.50       15.53      3.39 o 
   3  -2   6     1102.23     1088.61     21.06 o 
   4  -2   6       24.62       20.13      4.36 o 
   5  -2   6       60.47       52.06      7.03 o 
   6  -2   6       43.57       49.56      6.84 o 
   7  -2   6       65.86       54.80      8.04 o 
   8  -2   6       48.32       40.44      9.48 o 
   9  -2   6       21.23       23.00      7.33 o 
  -8  -1   6        0.03        5.73      5.28 o 
  -7  -1   6        1.74        9.35      6.01 o 
  -6  -1   6      128.69      130.93     10.68 o 
  -5  -1   6      279.06      274.83     13.87 o 
  -4  -1   6       13.27        5.95      4.95 o 
  -3  -1   6       49.66       58.50      5.93 o 
  -2  -1   6      897.63      860.03     18.10 o 
  -1  -1   6        3.36        1.84      2.79 o 
   0  -1   6      984.90      937.98     14.44 o 
   1  -1   6       14.13        9.12      2.53 o 
   2  -1   6     1332.90     1182.91     19.24 o 
   3  -1   6      910.85     1101.97     19.87 o 
   4  -1   6      740.70      679.12     17.38 o 
   5  -1   6      160.99      174.84     10.67 o 
   6  -1   6        0.08        5.23      5.23 o 
   7  -1   6        0.77        0.65      4.97 o 
   8  -1   6      161.52      167.97     13.78 o 
   9  -1   6        1.92        2.80      5.80 o 
  -8   0   6        0.39        0.65      5.08 o 
  -7   0   6        0.30        0.59      5.49 o 
  -6   0   6       32.94       38.15      7.17 o 
  -5   0   6        1.24        7.34      4.54 o 
  -4   0   6      333.41      347.87     13.34 o 
  -3   0   6        1.63        0.68      3.23 o 
  -2   0   6      544.38      489.03     13.11 o 
  -1   0   6       15.34       15.75      3.07 o 
   0   0   6     1421.21     1412.80     64.32 o 
   1   0   6       50.56       48.54      4.12 o 
   2   0   6     1250.05     1300.35     18.85 o 
   3   0   6       19.11       21.54      3.97 o 
   4   0   6        0.04        1.05      2.93 o 
   5   0   6        3.78        6.91      4.04 o 
   6   0   6       23.82       41.41      7.39 o 
   7   0   6        1.06        0.66      5.76 o 
   8   0   6       45.36       45.41      9.27 o 
   9   0   6        0.00        4.29      5.84 o 
  -8   1   6        1.50        3.03      4.80 o 
  -7   1   6        4.78        2.39      5.77 o 
  -6   1   6       20.42        3.82      5.53 o 
  -5   1   6      183.26      198.06     10.95 o 
  -4   1   6       94.11      112.62      8.29 o 
  -3   1   6        3.84        2.78      3.20 o 
  -2   1   6       79.38       56.20      5.50 o 
  -1   1   6      222.22      222.29      8.44 o 
   0   1   6     2087.56     2024.28     15.81 o 
   1   1   6      254.33      265.40      8.15 o 
   2   1   6      181.69      155.40      7.08 o 
   3   1   6     2211.32     2398.54     27.45 o 
   4   1   6     1056.98     1046.64     20.79 o 
   5   1   6       60.39       40.03      6.54 o 
   6   1   6       99.02       81.07      7.94 o 
   7   1   6       16.03       27.87      5.95 o 
   8   1   6       27.41       29.21      8.02 o 
   9   1   6        0.99        0.00      5.64 o 
  -8   2   6        6.94        8.31      5.69 o 
  -7   2   6        5.37       20.49      5.16 o 
  -6   2   6       20.91       11.97      6.44 o 
  -5   2   6        6.92        4.37      3.64 o 
  -4   2   6      102.68       90.99      3.75 o 
  -3   2   6        4.53        1.08      3.17 o 
  -2   2   6      818.25      789.83     17.11 o 
  -1   2   6      295.82      262.63      9.42 o 
   0   2   6      990.02      949.96     16.44 o 
   1   2   6      177.02      133.37      6.67 o 
   2   2   6      733.71      690.50     14.74 o 
   3   2   6     1001.80     1005.67     18.94 o 
   4   2   6       95.75       99.27      7.08 o 
   5   2   6       40.75       39.97      5.51 o 
   6   2   6      106.12      116.11      9.81 o 
   7   2   6       16.29       26.05      5.81 o 
   8   2   6       27.92       31.51      7.69 o 
   9   2   6        1.38        2.75      6.04 o 
  -8   3   6       14.23        5.27      5.85 o 
  -7   3   6        0.00        7.69      4.35 o 
  -6   3   6        0.44        1.12      4.32 o 
  -5   3   6       38.33       39.77      7.31 o 
  -4   3   6        0.93        0.40      3.99 o 
  -3   3   6       79.13       86.04      7.51 o 
  -2   3   6     1324.20     1335.05     22.14 o 
  -1   3   6      121.95      137.91      7.52 o 
   0   3   6      125.18      127.80      5.05 o 
   1   3   6      210.17      232.43      9.19 o 
   2   3   6       54.99       60.63      5.10 o 
   3   3   6     1187.78     1214.24     22.54 o 
   4   3   6      134.25      147.71      9.27 o 
   5   3   6       57.93       65.35      7.12 o 
   6   3   6      280.07      263.91     14.39 o 
   7   3   6       18.15       12.99      7.04 o 
   8   3   6       64.00       71.04      9.32 o 
   9   3   6        5.43        3.62      6.70 o 
  -8   4   6        0.04        1.78      4.92 o 
  -7   4   6        0.06        0.61      4.90 o 
  -6   4   6       11.70        0.59      5.06 o 
  -5   4   6        1.70        4.27      4.82 o 
  -4   4   6        5.00       11.43      5.34 o 
  -3   4   6     1042.98     1040.74     23.60 o 
  -2   4   6     2971.15     3142.40     36.62 o 
  -1   4   6      541.41      545.76     15.68 o 
   0   4   6      117.56      124.54      5.26 o 
   1   4   6      231.35      244.34     10.66 o 
   2   4   6      702.02      723.53     17.77 o 
   3   4   6      306.09      283.61     12.20 o 
   4   4   6      212.46      226.28     11.63 o 
   5   4   6      392.56      375.02     16.20 o 
   6   4   6      386.23      384.31     18.08 o 
   7   4   6       96.73      114.34     10.43 o 
   8   4   6        0.01        2.96      6.84 o 
   9   4   6        0.53       12.51      5.92 o 
  -8   5   6       12.30       12.68      6.33 o 
  -7   5   6       40.65       36.68      6.24 o 
  -6   5   6        0.37        2.45      5.59 o 
  -5   5   6       20.51       22.58      6.89 o 
  -4   5   6       27.82       13.83      6.29 o 
  -3   5   6       16.51       16.90      5.89 o 
  -2   5   6      118.57      122.00      9.27 o 
  -1   5   6      294.00      296.69     12.83 o 
   0   5   6     1050.09     1117.17     17.41 o 
   1   5   6      102.11      103.56      8.09 o 
   2   5   6      442.41      439.69     15.09 o 
   3   5   6        0.76        1.88      4.03 o 
   4   5   6      126.67      145.77     10.19 o 
   5   5   6       62.81       50.91      8.01 o 
   6   5   6       19.64       19.31      8.13 o 
   7   5   6        4.10        2.17      6.59 o 
   8   5   6        4.70       13.63      6.97 o 
  -7   6   6        0.61        2.60      5.27 o 
  -6   6   6        5.19        1.34      6.76 o 
  -5   6   6       26.55       24.83      5.90 o 
  -4   6   6       49.04       46.51      7.79 o 
  -3   6   6       55.10       71.73      8.44 o 
  -2   6   6      393.84      391.49     16.58 o 
  -1   6   6      114.16      110.05      9.13 o 
   0   6   6        0.00        0.58      2.78 o 
   1   6   6       27.98       25.16      5.66 o 
   2   6   6      117.02      114.97      9.35 o 
   3   6   6      116.39      100.85     10.64 o 
   4   6   6       44.47       45.89      8.13 o 
   5   6   6      446.98      493.73     20.31 o 
   6   6   6        1.33        7.07      7.07 o 
   7   6   6       16.30       28.64      7.50 o 
   8   6   6        8.97       32.64      7.01 o 
  -7   7   6        4.41       14.75      4.21 o 
  -6   7   6        0.75        6.23      6.23 o 
  -5   7   6       16.03       14.55      6.68 o 
  -4   7   6      119.88      121.37     12.07 o 
  -3   7   6        0.15        6.33      5.33 o 
  -2   7   6       67.72       66.48      9.55 o 
  -1   7   6      102.46      119.89     10.58 o 
   0   7   6        0.05        8.21      3.17 o 
   1   7   6       35.98       34.17      6.40 o 
   2   7   6       55.28       54.09      8.24 o 
   3   7   6        4.47        1.19      5.48 o 
   4   7   6      100.29      106.92     10.88 o 
   5   7   6       15.02        4.20      7.09 o 
   6   7   6       10.59       23.19      7.15 o 
   7   7   6       27.75       29.11      8.06 o 
  -6   8   6        0.05        2.89      5.63 o 
  -5   8   6       15.01       11.77      6.16 o 
  -4   8   6        0.09        1.44      5.78 o 
  -3   8   6       10.58        9.30      6.32 o 
  -2   8   6       90.96      110.32     11.03 o 
  -1   8   6       78.12       62.56     10.10 o 
   0   8   6       81.00       78.46      7.08 o 
   1   8   6       11.65       18.35      6.12 o 
   2   8   6        9.51        7.29      4.79 o 
   3   8   6       33.02       35.63      8.21 o 
   4   8   6        2.84        9.30      5.87 o 
   5   8   6        0.00        6.37      6.37 o 
   6   8   6        5.79        7.63      5.53 o 
   7   8   6       27.49       15.82      8.77 o 
  -5   9   6        4.96        1.53      6.62 o 
  -4   9   6        2.17        6.65      6.65 o 
  -3   9   6       16.61       28.10      8.14 o 
  -2   9   6        1.03        3.14      7.48 o 
  -1   9   6       14.20        2.29      7.75 o 
   0   9   6      184.81      170.85     10.27 o 
   1   9   6        6.69        8.83      5.06 o 
   2   9   6        0.55       16.10      5.01 o 
   3   9   6        0.69        0.79      6.07 o 
   4   9   6        2.33        9.12      6.14 o 
   5   9   6        5.18        3.10      7.22 o 
   6   9   6        4.84       12.90      5.54 o 
  -4  10   6        0.79        2.37      7.31 o 
  -3  10   6        8.09        2.44      8.80 o 
  -2  10   6        0.07        1.66      7.23 o 
  -1  10   6        1.06       11.73      5.55 o 
   0  10   6       85.70       86.86      8.17 o 
   1  10   6       25.94       23.66      9.45 o 
   2  10   6        0.00        5.45      6.36 o 
   3  10   6        0.30        6.81      6.81 o 
   4  10   6        0.02        4.66      5.65 o 
   5  10   6        1.08        6.78      5.34 o 
  -2  11   6        0.17        5.85      6.86 o 
  -1  11   6        0.20        1.73      7.72 o 
   0  11   6       43.67       55.45      7.86 o 
   1  11   6        6.63        7.25      6.07 o 
   2  11   6        0.38        2.39      7.76 o 
   3  11   6        2.61        0.78      7.02 o 
  -2 -10   7        1.30        3.80      5.32 o 
  -1 -10   7        0.16        4.72      5.83 o 
   0 -10   7        0.99        1.08      4.56 o 
   1 -10   7        2.12        0.00      7.13 o 
   2 -10   7       18.17        4.73      8.49 o 
  -4  -9   7        1.28        6.62      6.09 o 
  -3  -9   7       12.01       20.67      7.12 o 
  -2  -9   7        0.19       11.77      5.57 o 
  -1  -9   7       10.99       11.87      6.27 o 
   0  -9   7       23.02       18.34      5.10 o 
   1  -9   7        1.25        6.41      5.29 o 
   2  -9   7        8.16        3.15      6.64 o 
   3  -9   7       13.54       22.76      8.09 o 
   4  -9   7        5.40       12.40      7.06 o 
  -5  -8   7        2.87        5.15      8.21 o 
  -4  -8   7      121.30      109.56     11.86 o 
  -3  -8   7        4.20        2.30      6.32 o 
  -2  -8   7        1.49        3.02      7.45 o 
  -1  -8   7        1.20        6.21      6.21 o 
   0  -8   7        7.78        5.26      5.28 o 
   1  -8   7       26.16       23.18      7.96 o 
   2  -8   7       33.70       14.13      9.00 o 
   3  -8   7       11.13       17.34      6.83 o 
   4  -8   7      285.77      284.74     17.94 o 
   5  -8   7        1.16        2.28      6.08 o 
   6  -8   7        9.98        8.98      7.08 o 
  -6  -7   7        0.17        9.30      5.87 o 
  -5  -7   7        5.00        2.94      5.65 o 
  -4  -7   7       48.19       42.74      8.22 o 
  -3  -7   7        0.63        4.35      7.31 o 
  -2  -7   7       13.23       30.14      7.51 o 
  -1  -7   7        2.05        4.09      5.86 o 
   0  -7   7        3.82        7.17      3.95 o 
   1  -7   7       22.45       18.05      7.40 o 
   2  -7   7      124.10      122.75     11.68 o 
   3  -7   7      112.94      139.25     11.86 o 
   4  -7   7      295.20      329.99     18.52 o 
   5  -7   7        3.17        8.15      6.77 o 
   6  -7   7        1.21        3.00      6.55 o 
   7  -7   7        0.64        8.08      4.70 o 
  -6  -6   7        5.81        1.44      6.77 o 
  -5  -6   7        8.93        3.60      6.32 o 
  -4  -6   7        1.03        4.19      5.39 o 
  -3  -6   7      327.49      333.56     17.42 o 
  -2  -6   7      325.99      355.09     17.91 o 
  -1  -6   7      290.07      302.43     16.02 o 
   0  -6   7      225.96      227.00     10.15 o 
   1  -6   7       12.63       12.81      6.18 o 
   2  -6   7        8.09       11.86      5.70 o 
   3  -6   7       18.17       17.30      6.16 o 
   4  -6   7       31.13       43.36      8.04 o 
   5  -6   7      115.79      116.71     12.36 o 
   6  -6   7        5.64        5.12      6.95 o 
   7  -6   7        0.16       14.88      5.59 o 
  -7  -5   7        0.04        0.66      6.52 o 
  -6  -5   7        0.41        4.23      6.43 o 
  -5  -5   7        0.38        3.38      5.76 o 
  -4  -5   7        9.88       10.84      6.94 o 
  -3  -5   7      161.22      165.40     12.78 o 
  -2  -5   7       78.91       69.55      8.22 o 
  -1  -5   7        0.19        3.14      4.45 o 
   0  -5   7        0.83        5.37      2.62 o 
   1  -5   7      158.63      163.88     10.40 o 
   2  -5   7      829.10      834.22     23.13 o 
   3  -5   7      109.83      124.63     10.22 o 
   4  -5   7       18.68       19.46      6.03 o 
   5  -5   7        0.83        1.97      7.11 o 
   6  -5   7       67.99       64.70      9.25 o 
   7  -5   7       15.16       27.71      6.53 o 
   8  -5   7        3.99        5.07      5.41 o 
  -7  -4   7        0.23        6.75      6.75 o 
  -6  -4   7        3.80       12.07      5.42 o 
  -5  -4   7        4.96        0.66      5.72 o 
  -4  -4   7        0.18        1.12      6.04 o 
  -3  -4   7       98.52       94.30      9.09 o 
  -2  -4   7       13.54        6.73      5.65 o 
  -1  -4   7      361.62      416.68     15.24 o 
   0  -4   7      168.92      151.51      7.85 o 
   1  -4   7      966.85      890.58     21.66 o 
   2  -4   7        8.51        6.08      4.42 o 
   3  -4   7       54.92       57.03      6.99 o 
   4  -4   7      257.75      254.74     13.59 o 
   5  -4   7      160.38      170.62     11.87 o 
   6  -4   7       55.81       58.00      7.76 o 
   7  -4   7        0.50        3.48      5.38 o 
   8  -4   7        0.03        2.22      7.42 o 
  -8  -3   7        0.55        1.31      5.54 o 
  -7  -3   7        1.42        3.32      4.94 o 
  -6  -3   7       14.14       16.55      6.87 o 
  -5  -3   7       39.39       45.67      7.45 o 
  -4  -3   7        1.78        0.51      5.20 o 
  -3  -3   7       25.98       27.50      4.86 o 
  -2  -3   7       98.31      107.08      7.99 o 
  -1  -3   7      698.59      646.21     17.86 o 
   0  -3   7       83.38       82.67      4.87 o 
   1  -3   7      363.91      378.69     13.25 o 
   2  -3   7       33.10       25.85      5.76 o 
   3  -3   7        4.21        5.32      3.97 o 
   4  -3   7      168.62      157.44     10.22 o 
   5  -3   7      331.25      314.39     15.12 o 
   6  -3   7        4.12        6.09      5.34 o 
   7  -3   7       88.00       89.13     11.08 o 
   8  -3   7       24.87       26.44      7.24 o 
   9  -3   7        7.74        0.70      7.29 o 
  -8  -2   7        1.95        2.59      6.89 o 
  -7  -2   7       14.00       14.23      5.82 o 
  -6  -2   7       28.00       15.27      8.35 o 
  -5  -2   7       54.49       62.97      9.09 o 
  -4  -2   7       67.18       64.55      6.94 o 
  -3  -2   7      264.81      247.27     12.02 o 
  -2  -2   7      142.09      131.53      8.34 o 
  -1  -2   7        4.83        7.37      2.82 o 
   0  -2   7       26.45       34.44      3.36 o 
   1  -2   7     2471.84     2390.64     28.49 o 
   2  -2   7       11.74        3.94      3.84 o 
   3  -2   7        0.07        1.49      3.16 o 
   4  -2   7      372.65      426.80     14.60 o 
   5  -2   7      166.30      190.08     10.81 o 
   6  -2   7        0.39        3.51      5.51 o 
   7  -2   7       12.46        4.54      5.91 o 
   8  -2   7        1.22        1.44      5.51 o 
   9  -2   7       12.43        9.89      6.99 o 
  -8  -1   7        3.12        3.84      6.05 o 
  -7  -1   7        0.13        6.41      5.31 o 
  -6  -1   7       69.27       54.81      8.80 o 
  -5  -1   7      101.73       89.83      9.71 o 
  -4  -1   7       10.17        6.02      4.66 o 
  -3  -1   7      462.47      424.10     14.68 o 
  -2  -1   7     1544.39     1328.23     25.53 o 
  -1  -1   7        0.28        1.85      2.91 o 
   0  -1   7     1276.67     1295.44     14.63 o 
   1  -1   7      163.96      127.65      6.80 o 
   2  -1   7     4140.69     3922.43     36.04 o 
   3  -1   7      812.80      863.69     18.73 o 
   4  -1   7      494.21      446.71     15.15 o 
   5  -1   7        0.30        4.27      4.27 o 
   6  -1   7      186.13      208.47     12.26 o 
   7  -1   7       58.47       42.95      8.06 o 
   8  -1   7      104.93      101.02     12.30 o 
   9  -1   7        3.53       12.17      5.54 o 
  -8   0   7       22.48        9.46      6.80 o 
  -7   0   7        0.30        0.00      4.87 o 
  -6   0   7       53.63       48.45      8.94 o 
  -5   0   7       42.48       41.46      7.78 o 
  -4   0   7      211.60      223.13     11.43 o 
  -3   0   7        8.01       13.73      3.95 o 
  -2   0   7       27.50       22.02      5.14 o 
  -1   0   7        7.12        7.52      2.92 o 
   0   0   7     1645.56     1659.95     38.04 o 
   1   0   7       65.53       62.07      4.65 o 
   2   0   7      109.54      129.58      6.62 o 
   3   0   7       48.47       56.68      5.17 o 
   4   0   7     1379.01     1451.37     25.71 o 
   5   0   7        1.62        1.84      3.92 o 
   6   0   7     1077.83      969.87      6.11 o 
   7   0   7        0.63        4.46      5.12 o 
   8   0   7        1.31        3.52      5.88 o 
   9   0   7        0.11        6.50      6.01 o 
  -8   1   7        5.80        7.37      5.40 o 
  -7   1   7        0.32        1.21      4.91 o 
  -6   1   7      161.36      118.96      6.05 o 
  -5   1   7       27.78       23.94      7.33 o 
  -4   1   7       25.31       33.60      5.17 o 
  -3   1   7       62.65       61.66      6.46 o 
  -2   1   7     1701.28     1669.84     24.75 o 
  -1   1   7       51.50       57.40      4.76 o 
   0   1   7     1023.01     1036.86     12.53 o 
   1   1   7      232.75      220.57      8.27 o 
   2   1   7     2967.03     2696.97     28.96 o 
   3   1   7       71.08       59.50      6.50 o 
   4   1   7      477.01      455.98     14.53 o 
   5   1   7       83.58       88.78      7.44 o 
   6   1   7       96.71      106.38      9.42 o 
   7   1   7        0.81        0.00      4.95 o 
   8   1   7      146.45      150.98     12.87 o 
   9   1   7        1.31        4.18      6.42 o 
  -8   2   7        0.11        7.15      5.25 o 
  -7   2   7        0.62       12.60      4.75 o 
  -6   2   7        0.33        7.32      5.06 o 
  -5   2   7       92.40       94.03      9.16 o 
  -4   2   7      241.74      227.97     12.34 o 
  -3   2   7       76.58       63.33      6.65 o 
  -2   2   7      163.34      162.64      8.69 o 
  -1   2   7      875.21      859.42     17.85 o 
   0   2   7       53.52       52.55      6.47 o 
   1   2   7      280.68      257.97      9.31 o 
   2   2   7       45.65       45.16      4.82 o 
   3   2   7      817.01      875.87     18.61 o 
   4   2   7        0.14        1.13      2.42 o 
   5   2   7       77.24       84.71      7.42 o 
   6   2   7       12.00       18.75      5.23 o 
   7   2   7        9.17       17.78      5.59 o 
   8   2   7       22.84        7.39      7.70 o 
   9   2   7        8.51        6.15      6.61 o 
  -8   3   7        0.48        2.96      5.00 o 
  -7   3   7       25.50       34.71      6.95 o 
  -6   3   7        0.00        0.59      5.04 o 
  -5   3   7      114.24      107.84     10.06 o 
  -4   3   7       10.73       12.48      4.00 o 
  -3   3   7      365.31      369.66     13.59 o 
  -2   3   7       10.32        7.65      3.96 o 
  -1   3   7       18.52       19.44      4.24 o 
   0   3   7      333.07      350.09     11.95 o 
   1   3   7      959.56     1054.26     19.73 o 
   2   3   7      165.75      184.43      9.15 o 
   3   3   7      591.40      545.25     15.81 o 
   4   3   7       57.84       57.37      5.90 o 
   5   3   7        1.82       13.83      4.08 o 
   6   3   7        5.36       14.83      5.14 o 
   7   3   7       19.80        6.44      6.68 o 
   8   3   7       12.81       18.85      6.77 o 
   9   3   7       12.02        9.85      6.96 o 
  -8   4   7        0.07        0.61      4.73 o 
  -7   4   7       19.41        7.35      6.49 o 
  -6   4   7        0.07        4.76      5.94 o 
  -5   4   7        0.45        1.65      4.95 o 
  -4   4   7       30.40       18.46      5.99 o 
  -3   4   7       23.45       19.73      4.49 o 
  -2   4   7      645.29      675.71     18.80 o 
  -1   4   7      134.46      140.84      9.13 o 
   0   4   7       19.32       28.15      5.72 o 
   1   4   7     3522.38     3576.45     37.47 o 
   2   4   7      244.83      211.48     10.24 o 
   3   4   7       21.28       29.67      5.69 o 
   4   4   7       63.24       72.99      8.20 o 
   5   4   7       32.17       23.98      6.73 o 
   6   4   7      110.92       91.09      6.22 o 
   7   4   7       28.77       41.38      8.13 o 
   8   4   7       14.74        5.82      8.62 o 
   9   4   7        8.22       11.52      5.46 o 
  -7   5   7        0.05        3.16      5.16 o 
  -6   5   7        3.12        4.38      6.50 o 
  -5   5   7        5.37        0.63      5.93 o 
  -4   5   7        0.26        2.17      5.00 o 
  -3   5   7        6.43        9.06      5.26 o 
  -2   5   7      669.99      701.82     20.11 o 
  -1   5   7      302.40      301.21     13.54 o 
   0   5   7      277.91      301.24     12.58 o 
   1   5   7       39.07       46.98      5.97 o 
   2   5   7        1.02        3.12      4.29 o 
   3   5   7       52.66       60.06      7.55 o 
   4   5   7        6.06        4.87      4.87 o 
   5   5   7      260.63      265.27     14.97 o 
   6   5   7        3.16        1.38      5.86 o 
   7   5   7        0.14        7.46      7.46 o 
   8   5   7       31.82       34.58      7.94 o 
  -7   6   7        0.07        1.32      5.20 o 
  -6   6   7       12.06        5.28      6.67 o 
  -5   6   7       34.33       36.18      8.43 o 
  -4   6   7       14.80       21.98      5.84 o 
  -3   6   7       34.10       21.27      7.77 o 
  -2   6   7      135.32      128.68     11.67 o 
  -1   6   7        1.75        1.03      4.42 o 
   0   6   7        0.71        2.78      3.32 o 
   1   6   7       45.31       45.83      7.13 o 
   2   6   7      246.60      250.62     13.61 o 
   3   6   7       44.03       56.82      7.17 o 
   4   6   7       43.87       50.52      8.36 o 
   5   6   7       24.72       29.72      8.67 o 
   6   6   7       43.69       53.82      8.12 o 
   7   6   7       17.23       15.88      9.01 o 
   8   6   7       10.56        8.33      7.13 o 
  -7   7   7        1.64        5.67      5.67 o 
  -6   7   7        9.01        2.12      6.90 o 
  -5   7   7        2.78        1.41      5.20 o 
  -4   7   7        9.63       11.56      6.63 o 
  -3   7   7        6.58        9.76      6.09 o 
  -2   7   7      127.95      135.95     12.09 o 
  -1   7   7       92.97       88.71      9.10 o 
   0   7   7      336.35      374.38     22.09 o 
   1   7   7       44.28       60.41      7.80 o 
   2   7   7       22.55       34.11      5.72 o 
   3   7   7       22.09       16.87      6.93 o 
   4   7   7        4.35       12.73      5.91 o 
   5   7   7        1.05        3.57      6.26 o 
   6   7   7       68.98       79.88     10.57 o 
   7   7   7       25.12       12.28      8.59 o 
  -6   8   7        0.13        2.86      6.38 o 
  -5   8   7        3.06        6.63      6.39 o 
  -4   8   7       12.08       14.71      7.77 o 
  -3   8   7        6.91       11.59      5.52 o 
  -2   8   7       96.42       83.90     10.26 o 
  -1   8   7      124.03      147.44     13.98 o 
   0   8   7      105.45      115.93      8.71 o 
   1   8   7        0.10        1.32      5.35 o 
   2   8   7        1.00        1.38      4.51 o 
   3   8   7       29.86       16.02      7.01 o 
   4   8   7        0.78        4.37      5.60 o 
   5   8   7        2.97        2.26      7.52 o 
   6   8   7       79.21       72.58     11.15 o 
   7   8   7       12.07        8.30      7.83 o 
  -5   9   7        1.25        6.37      6.37 o 
  -4   9   7        0.51        3.90      6.04 o 
  -3   9   7        2.33        4.74      6.38 o 
  -2   9   7       24.41       28.28      9.57 o 
  -1   9   7       54.26       22.73     10.80 o 
   0   9   7       41.19       59.31      6.91 o 
   1   9   7       34.61       46.18      9.70 o 
   2   9   7        5.21        7.48      7.48 o 
   3   9   7        2.86        0.00      5.53 o 
   4   9   7        5.51        2.31      5.78 o 
   5   9   7       15.98       13.90      8.03 o 
   6   9   7        3.92        6.83      7.60 o 
  -4  10   7        1.28        7.86      6.27 o 
  -3  10   7        4.51        8.95      6.56 o 
  -2  10   7        2.42        4.11      5.31 o 
  -1  10   7       25.10       24.31      8.96 o 
   0  10   7       60.61       25.70     24.51 o 
   1  10   7        4.61        7.91      6.62 o 
   2  10   7        1.17        7.08      6.24 o 
   3  10   7       28.06       25.79      8.68 o 
   4  10   7        0.46        5.45      5.09 o 
   5  10   7        0.00       12.87      5.17 o 
  -2  11   7        0.32       10.78      6.20 o 
  -1  11   7        9.23       14.44      7.75 o 
   0  11   7       10.55       17.81      5.48 o 
   1  11   7        5.43        5.62      6.23 o 
   2  11   7        4.32       19.64      6.42 o 
   3  11   7        0.27        0.00      6.19 o 
  -1 -10   8        0.31        1.56      7.35 o 
   0 -10   8        0.18        4.02      4.76 o 
   1 -10   8        5.56        4.85      6.25 o 
  -3  -9   8        1.04        3.87      5.58 o 
  -2  -9   8        0.58        0.78      5.88 o 
  -1  -9   8        0.54        7.17      7.17 o 
   0  -9   8        0.74        1.78      7.37 o 
   1  -9   8        3.56       11.32      6.99 o 
   2  -9   8        5.41        4.76      7.35 o 
   3  -9   8       82.68       58.56     12.18 o 
   4  -9   8        9.54       16.35      5.83 o 
  -4  -8   8        0.24        7.60      6.64 o 
  -3  -8   8        3.85        0.81      5.63 o 
  -2  -8   8        4.94        6.99      6.75 o 
  -1  -8   8       19.90       24.13      7.89 o 
   0  -8   8       12.81       13.27      5.13 o 
   1  -8   8        3.47        4.64      6.51 o 
   2  -8   8       49.95       47.53      9.66 o 
   3  -8   8        9.54       13.13      8.40 o 
   4  -8   8        1.41        5.45      7.12 o 
   5  -8   8       13.72        8.45      7.05 o 
  -5  -7   8        5.26        1.46      6.50 o 
  -4  -7   8       19.97        6.77      8.39 o 
  -3  -7   8       23.34       16.45      6.97 o 
  -2  -7   8        3.99       21.24      6.39 o 
  -1  -7   8        9.35       24.57      6.03 o 
   0  -7   8       10.26       24.61      7.50 o 
   1  -7   8        1.68        2.11      6.08 o 
   2  -7   8        0.55        3.52      6.22 o 
   3  -7   8      122.92      122.12     12.40 o 
   4  -7   8        4.73        6.72      8.40 o 
   5  -7   8        0.69        9.91      6.52 o 
   6  -7   8       10.62       15.22      7.10 o 
  -6  -6   8        5.65       13.76      6.46 o 
  -5  -6   8        0.57        4.38      5.41 o 
  -4  -6   8        2.30        6.69      6.69 o 
  -3  -6   8       10.96        9.70      8.01 o 
  -2  -6   8       49.22       61.86      9.29 o 
  -1  -6   8        0.00        1.32      5.82 o 
   0  -6   8        0.04        2.52      4.16 o 
   1  -6   8      110.34      113.29     10.35 o 
   2  -6   8        0.44        5.80      5.80 o 
   3  -6   8        3.10        1.34      7.05 o 
   4  -6   8      116.34      130.64     12.56 o 
   5  -6   8       10.13       16.57      7.06 o 
   6  -6   8       17.98       12.73      8.15 o 
   7  -6   8        8.32        5.99      6.49 o 
  -7  -5   8        1.72        6.23      6.23 o 
  -6  -5   8        4.10        1.40      5.60 o 
  -5  -5   8        1.35        0.74      6.58 o 
  -4  -5   8      182.41      179.56     12.52 o 
  -3  -5   8      359.50      302.10     17.31 o 
  -2  -5   8      306.93      258.14     15.15 o 
  -1  -5   8        6.51        0.56      5.78 o 
   0  -5   8       29.62       36.42      4.59 o 
   1  -5   8        2.08        5.92      4.73 o 
   2  -5   8       85.89       98.31      8.78 o 
   3  -5   8       88.47       77.07      8.95 o 
   4  -5   8       50.64       48.93      8.05 o 
   5  -5   8      225.01      231.61     14.98 o 
   6  -5   8       67.80       78.73      9.85 o 
   7  -5   8        1.62        2.96      7.36 o 
   8  -5   8        0.69        6.30      6.30 o 
  -7  -4   8        2.41        0.67      5.24 o 
  -6  -4   8        9.70        5.46      5.91 o 
  -5  -4   8       59.68       70.40      8.48 o 
  -4  -4   8       31.55       20.23      8.30 o 
  -3  -4   8      234.88      232.24     13.61 o 
  -2  -4   8      297.14      269.76     13.85 o 
  -1  -4   8      107.30       99.49      8.91 o 
   0  -4   8      224.09      245.49      8.92 o 
   1  -4   8        3.30        0.00      4.54 o 
   2  -4   8      142.44      147.66      9.64 o 
   3  -4   8       48.45       50.08      7.31 o 
   4  -4   8        3.62        6.23      6.23 o 
   5  -4   8      780.67      838.16     26.24 o 
   6  -4   8      118.17      102.62     11.60 o 
   7  -4   8       17.31       26.76      6.69 o 
   8  -4   8       11.02       16.86      7.62 o 
  -7  -3   8       25.20       20.08      7.53 o 
  -6  -3   8       61.70       56.63      7.93 o 
  -5  -3   8        7.63        8.67      5.94 o 
  -4  -3   8        0.01        4.47      4.63 o 
  -3  -3   8      178.88      169.09     11.51 o 
  -2  -3   8       19.58       17.10      4.81 o 
  -1  -3   8        0.53        4.69      4.69 o 
   0  -3   8      222.49      251.98      8.25 o 
   1  -3   8      225.87      212.14     10.63 o 
   2  -3   8     1182.77     1136.56     24.23 o 
   3  -3   8       92.73       83.27      7.70 o 
   4  -3   8      203.53      219.33     12.91 o 
   5  -3   8      116.34      134.15     11.34 o 
   6  -3   8        5.73        5.12      6.12 o 
   7  -3   8        5.76        3.45      5.85 o 
   8  -3   8        2.18       11.65      5.58 o 
  -8  -2   8        6.66        8.89      5.66 o 
  -7  -2   8        1.82        8.54      6.31 o 
  -6  -2   8        1.99        7.63      6.00 o 
  -5  -2   8      130.42      138.74     11.17 o 
  -4  -2   8       13.03        8.39      4.88 o 
  -3  -2   8       53.20       47.05      6.88 o 
  -2  -2   8      143.59      129.56      8.74 o 
  -1  -2   8       29.35       17.95      5.36 o 
   0  -2   8     1183.43     1422.10     18.36 o 
   1  -2   8        4.97        2.42      3.54 o 
   2  -2   8      428.84      486.96     14.86 o 
   3  -2   8        0.34        1.61      3.38 o 
   4  -2   8      120.28      114.93      8.89 o 
   5  -2   8       45.62       31.74      6.71 o 
   6  -2   8        0.02        1.86      4.05 o 
   7  -2   8       11.11        5.37      6.26 o 
   8  -2   8       17.15       16.59      7.62 o 
   9  -2   8       10.64       27.88      6.46 o 
  -8  -1   8       12.25       12.66      4.76 o 
  -7  -1   8        0.29        4.56      5.47 o 
  -6  -1   8        0.14        4.32      4.87 o 
  -5  -1   8       71.27       84.06      8.47 o 
  -4  -1   8      187.49      190.89     11.80 o 
  -3  -1   8       15.80       18.45      5.22 o 
  -2  -1   8      331.56      294.25     12.43 o 
  -1  -1   8      100.36      107.21      7.59 o 
   0  -1   8     1153.42     1122.76     15.01 o 
   1  -1   8      120.21      143.30      7.48 o 
   2  -1   8      516.68      466.69     14.46 o 
   3  -1   8      319.84      301.85     12.87 o 
   4  -1   8      211.54      202.23     10.63 o 
   5  -1   8        5.43        3.57      4.00 o 
   6  -1   8       66.56       48.32      4.83 o 
   7  -1   8       56.77       55.08      9.34 o 
   8  -1   8        1.71        7.88      7.19 o 
   9  -1   8       13.15        7.25      6.57 o 
  -8   0   8        1.34        6.89      5.32 o 
  -7   0   8        1.03        5.76      4.84 o 
  -6   0   8       25.85       19.44      7.21 o 
  -5   0   8        6.80        8.28      5.14 o 
  -4   0   8        7.97        7.77      4.95 o 
  -3   0   8       37.45       43.94      5.91 o 
  -2   0   8       20.70        7.39      4.59 o 
  -1   0   8        3.86        4.65      3.12 o 
   0   0   8     1402.19     1452.25     54.10 o 
   1   0   8        0.22        2.65      2.65 o 
   2   0   8       15.31       25.41      4.11 o 
   3   0   8        0.04        2.50      2.50 o 
   4   0   8       36.59       26.79      3.44 o 
   5   0   8        2.82        2.44      4.39 o 
   6   0   8      521.61      539.31     19.66 o 
   7   0   8        7.97        0.66      6.62 o 
   8   0   8       23.00       17.83      7.63 o 
   9   0   8        0.20        1.44      6.13 o 
  -8   1   8        0.02        3.08      5.85 o 
  -7   1   8        0.92        3.76      5.09 o 
  -6   1   8       36.30       39.27      7.31 o 
  -5   1   8      286.53      292.23     14.03 o 
  -4   1   8       14.54       12.38      5.39 o 
  -3   1   8       13.83       10.40      4.99 o 
  -2   1   8      873.37      749.96     18.55 o 
  -1   1   8      135.50      151.90      8.10 o 
   0   1   8      320.37      318.37     10.67 o 
   1   1   8       12.59       11.25      2.62 o 
   2   1   8     2170.22     1888.54     26.42 o 
   3   1   8      996.99     1010.49     20.99 o 
   4   1   8      752.54      718.24     18.88 o 
   5   1   8       71.75       62.27      7.15 o 
   6   1   8       84.46       85.50      8.70 o 
   7   1   8      132.88      124.12     10.68 o 
   8   1   8       62.04       69.13      8.92 o 
   9   1   8        5.32        2.14      5.88 o 
  -8   2   8        3.42        1.20      4.67 o 
  -7   2   8        8.39       10.40      6.15 o 
  -6   2   8       22.84       35.24      6.29 o 
  -5   2   8       32.04       44.62      6.94 o 
  -4   2   8      104.65      128.30      8.94 o 
  -3   2   8      186.09      181.53     10.36 o 
  -2   2   8        2.79        6.42      2.86 o 
  -1   2   8        6.01        1.69      3.00 o 
   0   2   8      231.24      297.36     10.01 o 
   1   2   8     1968.29     1883.33     25.21 o 
   2   2   8       41.50       34.54      5.10 o 
   3   2   8        0.57        3.42      3.42 o 
   4   2   8      397.53      414.85     14.42 o 
   5   2   8      191.12      182.51     10.95 o 
   6   2   8        0.28        1.13      3.95 o 
   7   2   8        3.67        2.50      5.48 o 
   8   2   8       37.25       31.14      6.79 o 
   9   2   8       18.39        5.45      7.56 o 
  -8   3   8        3.33        1.75      5.47 o 
  -7   3   8        0.01        2.43      5.43 o 
  -6   3   8        0.45        4.68      5.13 o 
  -5   3   8       17.25       13.10      6.59 o 
  -4   3   8       17.64       17.77      4.83 o 
  -3   3   8       31.68       33.57      5.82 o 
  -2   3   8       53.76       53.47      6.15 o 
  -1   3   8     1621.56     1648.70     25.80 o 
   0   3   8      523.19      577.68     16.80 o 
   1   3   8       30.53       40.48      5.21 o 
   2   3   8      760.63      699.45     17.33 o 
   3   3   8       17.09        6.63      4.39 o 
   4   3   8       32.36       30.49      5.53 o 
   5   3   8      108.40      101.60      8.91 o 
   6   3   8       19.38       20.95      6.04 o 
   7   3   8       49.63       56.36      8.66 o 
   8   3   8       24.88       26.95      6.63 o 
   9   3   8        0.12        3.47      6.56 o 
  -8   4   8        1.08        4.06      5.15 o 
  -7   4   8        4.31        0.64      5.22 o 
  -6   4   8       48.05       40.00      7.29 o 
  -5   4   8      100.64      119.89      9.58 o 
  -4   4   8      136.00      147.45     10.80 o 
  -3   4   8        7.82       23.40      5.16 o 
  -2   4   8      271.11      238.12     11.95 o 
  -1   4   8        1.70        1.26      4.03 o 
   0   4   8       20.81       19.58      3.10 o 
   1   4   8      138.80      142.71      8.94 o 
   2   4   8      191.37      210.32     10.60 o 
   3   4   8       39.60       40.27      5.82 o 
   4   4   8      326.85      325.97     14.84 o 
   5   4   8       95.23      104.35      9.75 o 
   6   4   8       23.32       24.35      7.26 o 
   7   4   8       10.80       11.65      6.70 o 
   8   4   8       39.96       43.83      8.47 o 
  -7   5   8        0.01        4.42      5.72 o 
  -6   5   8       43.99       22.18      7.28 o 
  -5   5   8       18.50       15.82      5.46 o 
  -4   5   8       20.22       22.21      7.02 o 
  -3   5   8      161.29      161.52     11.17 o 
  -2   5   8      165.84      164.09     10.65 o 
  -1   5   8       18.23       14.71      4.65 o 
   0   5   8       10.82       12.31      4.39 o 
   1   5   8       17.52       20.81      4.95 o 
   2   5   8       38.87       30.70      6.04 o 
   3   5   8      236.85      236.48     12.15 o 
   4   5   8      138.94      146.69     11.30 o 
   5   5   8      368.07      360.91     17.07 o 
   6   5   8      171.34      175.20     13.50 o 
   7   5   8        0.09        7.02      7.02 o 
   8   5   8        0.02        5.17      6.32 o 
  -7   6   8        0.01        5.47      5.47 o 
  -6   6   8        4.55        1.96      5.56 o 
  -5   6   8        0.01        6.85      6.85 o 
  -4   6   8       33.32       40.18      8.09 o 
  -3   6   8      620.87      661.86     22.90 o 
  -2   6   8      186.18      192.91     13.05 o 
  -1   6   8       29.02       27.35      5.22 o 
   0   6   8      101.45      115.92      7.50 o 
   1   6   8        0.15        2.12      4.60 o 
   2   6   8      259.50      282.62     14.52 o 
   3   6   8       17.88       23.28      5.75 o 
   4   6   8        0.58        5.51      5.69 o 
   5   6   8      302.48      290.84     14.38 o 
   6   6   8      184.77      214.57     15.51 o 
   7   6   8       31.17       32.35      7.64 o 
   8   6   8        0.40       14.94      5.28 o 
  -6   7   8        4.89        5.51      5.91 o 
  -5   7   8        1.32        1.37      5.53 o 
  -4   7   8       23.46        8.93      7.00 o 
  -3   7   8      154.90      126.46     13.41 o 
  -2   7   8        7.05       12.24      7.08 o 
  -1   7   8      300.32      298.70     16.71 o 
   0   7   8       12.08       25.54      7.75 o 
   1   7   8        1.92        3.64      6.17 o 
   2   7   8       10.01       11.10      5.42 o 
   3   7   8        1.33        2.53      5.61 o 
   4   7   8      175.59      189.56     12.96 o 
   5   7   8      241.54      253.30     16.76 o 
   6   7   8       25.54       40.07      8.45 o 
   7   7   8        6.69        3.84      7.90 o 
  -6   8   8        5.37        0.70      6.63 o 
  -5   8   8        1.01        6.65      6.13 o 
  -4   8   8        8.03        4.49      7.02 o 
  -3   8   8        0.93        7.00      7.00 o 
  -2   8   8       21.01        7.28      6.99 o 
  -1   8   8      296.32      288.93     17.54 o 
   0   8   8      219.19      242.96     13.60 o 
   1   8   8        6.62       13.69      5.12 o 
   2   8   8       15.63       18.61      5.47 o 
   3   8   8        7.77        4.99      6.95 o 
   4   8   8       34.77       36.06      7.01 o 
   5   8   8       10.10        4.54      7.50 o 
   6   8   8        0.01        6.86      6.86 o 
  -5   9   8        1.90        0.75      7.10 o 
  -4   9   8        0.23        5.41      4.71 o 
  -3   9   8        0.60        0.77      5.56 o 
  -2   9   8        2.11        7.34      7.34 o 
  -1   9   8      182.35      228.22     16.03 o 
   0   9   8       17.08       40.29      9.28 o 
   1   9   8        1.50        0.72      6.87 o 
   2   9   8        9.45       11.29      6.53 o 
   3   9   8        8.76        9.90      6.23 o 
   4   9   8        2.84        6.94      6.94 o 
   5   9   8        7.82        2.37      8.15 o 
   6   9   8       11.06        5.34      7.60 o 
  -4  10   8        1.00        6.35      6.35 o 
  -3  10   8        0.25        5.68      5.99 o 
  -2  10   8        0.03        0.84      7.04 o 
  -1  10   8        3.94        4.22      8.44 o 
   0  10   8        0.02        5.06      5.06 o 
   1  10   8       12.37       27.96      7.29 o 
   2  10   8        0.46        6.31      6.80 o 
   3  10   8        8.91       24.33      7.23 o 
   4  10   8        4.85        3.09      6.77 o 
  -2  11   8        7.78       12.32      7.65 o 
  -1  11   8        2.18        8.73      8.73 o 
   0  11   8        1.62        0.81      4.37 o 
   1  11   8        5.14        7.25      6.33 o 
   2  11   8        0.26        6.88      6.88 o 
  -2  -9   9        0.04        7.15      4.98 o 
  -1  -9   9        1.17        0.00      7.17 o 
   0  -9   9        3.26        4.15      5.29 o 
   1  -9   9        0.01        1.61      6.84 o 
   2  -9   9        1.51        0.79      7.18 o 
   3  -9   9       69.97       44.41      9.98 o 
  -4  -8   9       29.53       32.04      8.35 o 
  -3  -8   9        1.14        9.43      5.77 o 
  -2  -8   9        7.06       11.16      7.40 o 
  -1  -8   9       21.22       29.66      7.13 o 
   0  -8   9        3.38        5.96      4.83 o 
   1  -8   9        0.11        0.80      6.65 o 
   2  -8   9       36.05       29.85      8.19 o 
   3  -8   9        6.04        8.63      6.90 o 
   4  -8   9        0.85        3.11      6.31 o 
   5  -8   9        0.25        3.88      6.32 o 
  -5  -7   9        6.79        3.71      7.28 o 
  -4  -7   9       48.96       51.48      9.25 o 
  -3  -7   9        9.73       17.66      5.91 o 
  -2  -7   9        8.47        7.37      7.37 o 
  -1  -7   9       26.48       18.09      8.45 o 
   0  -7   9      161.36      151.53      9.76 o 
   1  -7   9       29.11       37.29      7.30 o 
   2  -7   9      115.23      119.16     13.20 o 
   3  -7   9        3.46       18.59      6.33 o 
   4  -7   9       97.56       75.28     11.12 o 
   5  -7   9        7.85       10.02      6.86 o 
   6  -7   9        8.73       11.51      6.62 o 
  -6  -6   9        1.47        5.76      5.10 o 
  -5  -6   9        3.40        6.99      6.99 o 
  -4  -6   9       13.69        1.49      6.65 o 
  -3  -6   9       21.97       26.09      7.31 o 
  -2  -6   9       95.18      103.30     11.45 o 
  -1  -6   9       66.67       71.27      9.96 o 
   0  -6   9       28.08       32.13      5.74 o 
   1  -6   9        1.07        9.88      4.98 o 
   2  -6   9       21.85       34.39      6.60 o 
   3  -6   9       24.68       37.49      8.53 o 
   4  -6   9      128.11      130.10     12.13 o 
   5  -6   9       16.96        7.40      7.82 o 
   6  -6   9        1.41        5.36      5.98 o 
   7  -6   9       15.82       24.88      8.14 o 
  -6  -5   9        9.07        5.74      5.68 o 
  -5  -5   9        2.86        3.57      5.80 o 
  -4  -5   9       13.44        5.56      7.86 o 
  -3  -5   9      177.92      177.82     13.51 o 
  -2  -5   9       47.67       54.55      8.85 o 
  -1  -5   9        7.25       12.21      5.64 o 
   0  -5   9        0.70        4.02      4.02 o 
   1  -5   9       16.78        0.55      6.68 o 
   2  -5   9       48.61       35.73      8.00 o 
   3  -5   9        4.08        2.48      5.33 o 
   4  -5   9       15.99       20.84      5.86 o 
   5  -5   9      182.31      187.17     13.81 o 
   6  -5   9       29.26       26.49      7.23 o 
   7  -5   9       15.28       18.05      8.05 o 
  -7  -4   9       16.12       18.30      6.53 o 
  -6  -4   9        0.94        2.81      6.49 o 
  -5  -4   9        2.14        1.38      5.93 o 
  -4  -4   9      105.94      105.02     10.52 o 
  -3  -4   9       81.30       94.49     10.19 o 
  -2  -4   9      100.85      109.47      9.50 o 
  -1  -4   9      265.67      269.12     13.47 o 
   0  -4   9      134.39      128.09     10.48 o 
   1  -4   9      125.48      135.78      9.37 o 
   2  -4   9       23.42       16.48      5.06 o 
   3  -4   9      192.88      194.95     12.21 o 
   4  -4   9      218.72      227.89     14.82 o 
   5  -4   9       98.94       79.35     11.43 o 
   6  -4   9        0.28        4.90      5.14 o 
   7  -4   9        0.34        7.31      7.31 o 
   8  -4   9       14.45        8.92      6.50 o 
  -7  -3   9        7.53        2.04      6.07 o 
  -6  -3   9        0.00        2.72      6.04 o 
  -5  -3   9       15.34       23.29      5.90 o 
  -4  -3   9       35.88       25.85      7.85 o 
  -3  -3   9      207.33      220.78     12.87 o 
  -2  -3   9        5.37        8.14      4.25 o 
  -1  -3   9        0.91        2.39      4.58 o 
   0  -3   9      140.10      140.17      6.64 o 
   1  -3   9      182.66      181.50     10.62 o 
   2  -3   9      133.07      131.15      8.81 o 
   3  -3   9      210.73      224.44     12.21 o 
   4  -3   9      408.82      378.58     16.85 o 
   5  -3   9      130.00      124.10     11.50 o 
   6  -3   9        9.36        2.01      6.38 o 
   7  -3   9       20.05        1.43      5.91 o 
   8  -3   9        5.82        8.10      5.07 o 
  -7  -2   9        8.33       19.91      5.42 o 
  -6  -2   9        1.12        5.36      5.36 o 
  -5  -2   9       84.71      100.82      9.56 o 
  -4  -2   9        3.55        3.36      5.00 o 
  -3  -2   9        2.16        5.13      3.44 o 
  -2  -2   9       14.35       19.02      5.02 o 
  -1  -2   9        2.81        1.28      3.73 o 
   0  -2   9        1.54        2.13      3.62 o 
   1  -2   9        0.23        2.01      3.25 o 
   2  -2   9        1.25        0.78      3.54 o 
   3  -2   9     1464.19     1385.06     27.48 o 
   4  -2   9        3.07        1.97      4.99 o 
   5  -2   9      136.67      138.08     11.50 o 
   6  -2   9       73.34       92.72      9.48 o 
   7  -2   9        3.52        6.25      6.02 o 
   8  -2   9        1.53        7.32      5.61 o 
  -8  -1   9        0.04        1.89      4.97 o 
  -7  -1   9        5.16        9.84      4.68 o 
  -6  -1   9       27.96       28.22      7.27 o 
  -5  -1   9       25.65       28.66      6.71 o 
  -4  -1   9       86.57       77.78      9.13 o 
  -3  -1   9       98.97      117.84      9.16 o 
  -2  -1   9      266.58      239.02     12.99 o 
  -1  -1   9      522.25      583.38     18.69 o 
   0  -1   9      282.22      251.48      8.00 o 
   1  -1   9        8.20        1.84      3.67 o 
   2  -1   9      467.21      391.47     14.87 o 
   3  -1   9       55.42       46.92      6.84 o 
   4  -1   9       43.57       46.59      7.19 o 
   5  -1   9       67.01       52.36      6.78 o 
   6  -1   9      171.38      166.84     12.86 o 
   7  -1   9      298.10      253.25     15.34 o 
   8  -1   9        5.14        7.81      7.81 o 
   9  -1   9        0.42        5.12      6.84 o 
  -8   0   9        5.60        5.17      5.17 o 
  -7   0   9        0.67        1.32      5.11 o 
  -6   0   9       18.82       24.56      6.79 o 
  -5   0   9        0.08        1.74      4.38 o 
  -4   0   9       35.01       45.07      7.30 o 
  -3   0   9       18.57       23.81      5.54 o 
  -2   0   9      525.25      500.44     16.27 o 
  -1   0   9      224.65      226.21     10.25 o 
   0   0   9       67.19       54.80      9.07 o 
   1   0   9       27.38       34.69      4.78 o 
   2   0   9       27.52       28.48      4.35 o 
   3   0   9        2.27        2.37      3.72 o 
   4   0   9      103.95      103.46      8.32 o 
   5   0   9        4.87        2.64      4.17 o 
   6   0   9       57.49       48.45      5.85 o 
   7   0   9       17.34       16.82      6.84 o 
   8   0   9        0.45        2.93      5.54 o 
   9   0   9        0.92        4.38      6.47 o 
  -8   1   9        9.11        0.62      6.49 o 
  -7   1   9        8.41        4.47      7.19 o 
  -6   1   9        3.34        5.55      4.87 o 
  -5   1   9        5.47        9.12      6.19 o 
  -4   1   9      110.70      106.06      9.58 o 
  -3   1   9        5.62        4.61      4.17 o 
  -2   1   9       18.03       16.04      5.32 o 
  -1   1   9       35.69       30.21      5.50 o 
   0   1   9     1984.61     1982.30     20.02 o 
   1   1   9       12.94       14.96      3.95 o 
   2   1   9      738.30      572.20     17.15 o 
   3   1   9      247.73      220.50     10.57 o 
   4   1   9        0.86        0.41      3.74 o 
   5   1   9        7.49       12.67      4.66 o 
   6   1   9       12.21       16.39      6.04 o 
   7   1   9       12.75        7.24      6.59 o 
   8   1   9        0.35        0.68      6.90 o 
   9   1   9        1.03        7.09      4.79 o 
  -8   2   9        6.94        3.54      5.61 o 
  -7   2   9        1.89        0.60      5.07 o 
  -6   2   9       26.15       26.74      6.88 o 
  -5   2   9       20.12       17.60      7.01 o 
  -4   2   9        9.82        9.24      5.16 o 
  -3   2   9       79.76       70.15      8.06 o 
  -2   2   9      267.54      267.77     12.28 o 
  -1   2   9      103.90       95.68      7.61 o 
   0   2   9      612.06      801.48     13.36 o 
   1   2   9      231.09      191.97      9.74 o 
   2   2   9      667.07      715.33     17.76 o 
   3   2   9      273.73      227.76     10.97 o 
   4   2   9       27.08       22.65      5.01 o 
   5   2   9        0.11        8.10      3.68 o 
   6   2   9        1.27        1.14      5.01 o 
   7   2   9        5.68        5.77      6.64 o 
   8   2   9        8.76        2.02      7.01 o 
   9   2   9       19.38       30.80      6.15 o 
  -8   3   9        0.07        0.57      5.27 o 
  -7   3   9        4.42        1.21      6.48 o 
  -6   3   9        7.72        0.57      6.49 o 
  -5   3   9       20.59       20.06      6.40 o 
  -4   3   9       12.94       19.46      5.17 o 
  -3   3   9       14.73       20.13      4.84 o 
  -2   3   9       49.73       57.74      6.46 o 
  -1   3   9      327.78      311.46     13.13 o 
   0   3   9      125.80      124.71      7.44 o 
   1   3   9      218.60      247.16     11.27 o 
   2   3   9      630.16      597.35     17.07 o 
   3   3   9        0.58        3.65      3.65 o 
   4   3   9        0.07        5.13      3.97 o 
   5   3   9      238.00      253.13     13.30 o 
   6   3   9       11.79        2.43      6.29 o 
   7   3   9      111.99      104.92     11.29 o 
   8   3   9        4.24        6.31      6.31 o 
  -7   4   9       11.79        0.62      6.22 o 
  -6   4   9        1.03        3.10      5.22 o 
  -5   4   9        1.68        2.40      5.39 o 
  -4   4   9       31.16       36.47      5.87 o 
  -3   4   9       64.78       51.51      7.46 o 
  -2   4   9        0.06        4.72      4.29 o 
  -1   4   9      190.68      243.32     11.78 o 
   0   4   9        7.60       13.84      2.63 o 
   1   4   9      461.07      397.86     14.82 o 
   2   4   9      105.48       76.36      7.56 o 
   3   4   9        1.46        3.74      4.51 o 
   4   4   9      403.84      378.36     15.80 o 
   5   4   9        0.07        5.94      5.94 o 
   6   4   9      124.86      108.82     10.95 o 
   7   4   9        4.14        1.39      5.90 o 
   8   4   9        2.11        3.52      6.47 o 
  -7   5   9        5.96        3.10      5.72 o 
  -6   5   9        3.04        9.56      5.55 o 
  -5   5   9        4.83        8.11      5.97 o 
  -4   5   9       54.24       37.91      8.34 o 
  -3   5   9      883.38      808.26     25.14 o 
  -2   5   9       67.89       54.63      7.87 o 
  -1   5   9      102.75       87.47      8.57 o 
   0   5   9       45.10       42.66      5.69 o 
   1   5   9       44.51       41.71      6.36 o 
   2   5   9       69.83       56.79      7.31 o 
   3   5   9        0.58        3.66      4.80 o 
   4   5   9      235.63      233.72     14.52 o 
   5   5   9      734.46      738.82     24.67 o 
   6   5   9       17.59        8.82      7.99 o 
   7   5   9       14.99        1.47      7.35 o 
   8   5   9       22.67       13.04      7.11 o 
  -7   6   9        4.42        6.27      5.03 o 
  -6   6   9        0.78        0.00      5.42 o 
  -5   6   9       20.54       29.21      6.37 o 
  -4   6   9      152.42      135.06     12.12 o 
  -3   6   9       26.95       17.88      8.55 o 
  -2   6   9      456.54      442.15     19.14 o 
  -1   6   9      142.63      132.15     10.95 o 
   0   6   9       94.21       99.13     13.25 o 
   1   6   9       26.98       21.41      7.32 o 
   2   6   9       16.22        8.38      6.48 o 
   3   6   9       51.55       54.48      6.84 o 
   4   6   9      347.21      326.44     16.64 o 
   5   6   9      115.64      143.35     12.22 o 
   6   6   9      148.70      162.13     13.75 o 
   7   6   9       15.60        6.72      8.08 o 
   8   6   9        0.24        4.41      5.93 o 
  -6   7   9        0.01        2.73      5.72 o 
  -5   7   9        0.32        5.79      5.79 o 
  -4   7   9       12.56        6.26      6.26 o 
  -3   7   9        0.84        6.42      6.42 o 
  -2   7   9       76.82       74.96     10.16 o 
  -1   7   9      194.74      216.66     14.37 o 
   0   7   9       19.01       22.47      4.36 o 
   1   7   9       26.07       23.12      6.94 o 
   2   7   9       37.98       45.52      7.45 o 
   3   7   9       12.80        7.24      6.17 o 
   4   7   9       48.88       59.30      8.30 o 
   5   7   9        3.39        7.25      6.32 o 
   6   7   9       51.25       60.31      9.99 o 
   7   7   9        1.51        1.50      6.29 o 
  -5   8   9        0.20        6.53      5.17 o 
  -4   8   9        1.57        0.72      5.77 o 
  -3   8   9       53.42       63.08      9.48 o 
  -2   8   9       62.93       66.95      9.75 o 
  -1   8   9        0.55        2.91      6.10 o 
   0   8   9        0.15        4.85      4.85 o 
   1   8   9        5.04       14.71      5.33 o 
   2   8   9       54.34       56.34      8.82 o 
   3   8   9        3.86        1.40      6.94 o 
   4   8   9       11.65        3.74      7.90 o 
   5   8   9        8.75        9.93      6.54 o 
   6   8   9       14.51       13.81      7.28 o 
  -4   9   9        4.29        1.56      7.00 o 
  -3   9   9        0.72        8.68      6.63 o 
  -2   9   9        0.34        1.57      6.28 o 
  -1   9   9        2.82       11.95      6.93 o 
   0   9   9        0.04        0.26      4.53 o 
   1   9   9        9.51       13.80      7.47 o 
   2   9   9        1.82        3.81      7.28 o 
   3   9   9       37.66       55.18      8.97 o 
   4   9   9       36.75       37.18      9.27 o 
   5   9   9        1.70        1.56      7.22 o 
  -3  10   9        0.59        2.41      6.38 o 
  -2  10   9        0.32        0.81      6.10 o 
  -1  10   9       28.39       21.03      9.24 o 
   0  10   9        9.06        8.41      6.05 o 
   1  10   9       16.00       13.60      7.55 o 
   2  10   9        3.98        9.48      6.99 o 
   3  10   9        0.74        2.39      7.06 o 
   4  10   9        9.76       16.17      6.39 o 
  -1  11   9        1.77        9.19      6.76 o 
   0  11   9        0.49        5.73      3.94 o 
   1  11   9       10.09        0.00      7.56 o 
   2  11   9        6.69        7.12      7.12 o 
  -1  -9  10        0.22        2.41      6.47 o 
   0  -9  10        1.46        2.68      4.36 o 
   1  -9  10        4.27       13.86      5.62 o 
   2  -9  10        7.35        0.00      8.37 o 
   3  -9  10        0.21        0.00      6.95 o 
  -3  -8  10        0.32        6.27      6.50 o 
  -2  -8  10        4.38        8.86      7.08 o 
  -1  -8  10        1.98        1.61      6.09 o 
   0  -8  10       13.94       19.76      5.21 o 
   1  -8  10        4.08        8.09      5.45 o 
   2  -8  10        9.77        0.83      7.63 o 
   3  -8  10        1.58        7.09      7.09 o 
   4  -8  10        0.87        4.74      6.10 o 
  -4  -7  10        0.13       13.93      6.85 o 
  -3  -7  10        0.04        7.89      5.99 o 
  -2  -7  10       16.56       15.76      8.28 o 
  -1  -7  10        5.19        6.24      7.32 o 
   0  -7  10        5.45        1.83      5.16 o 
   1  -7  10        4.84        4.58      5.93 o 
   2  -7  10       32.01       41.70      8.51 o 
   3  -7  10       23.28       24.48      7.59 o 
   4  -7  10        1.07        3.85      6.29 o 
   5  -7  10        2.76        3.91      6.81 o 
   6  -7  10        1.45        6.10      6.66 o 
  -5  -6  10        0.06        7.51      5.40 o 
  -4  -6  10        2.93        1.54      7.61 o 
  -3  -6  10        0.41        0.00      7.63 o 
  -2  -6  10        0.52       19.96      6.18 o 
  -1  -6  10       30.03       50.07      8.03 o 
   0  -6  10       19.08       24.86      5.46 o 
   1  -6  10      118.31      106.87     11.57 o 
   2  -6  10      193.98      184.34     13.40 o 
   3  -6  10       28.35       29.95      6.96 o 
   4  -6  10       18.17       31.66      7.87 o 
   5  -6  10       13.91        8.34      7.68 o 
   6  -6  10        0.89        7.12      7.12 o 
  -6  -5  10        3.55        2.85      6.50 o 
  -5  -5  10        4.38        4.41      7.64 o 
  -4  -5  10        0.07        0.76      5.30 o 
  -3  -5  10       31.90       37.23      8.09 o 
  -2  -5  10        1.00        2.67      5.44 o 
  -1  -5  10        5.59        7.91      6.03 o 
   0  -5  10       63.91       71.28      6.42 o 
   1  -5  10      445.95      498.12     20.22 o 
   2  -5  10       25.94       21.93      6.49 o 
   3  -5  10       24.67       23.37      6.58 o 
   4  -5  10       29.30       32.77      8.38 o 
   5  -5  10        1.30        5.07      5.91 o 
   6  -5  10      100.47      112.20     12.47 o 
   7  -5  10       13.61       21.29      6.90 o 
  -6  -4  10        8.85        9.18      6.97 o 
  -5  -4  10        0.06        2.15      5.89 o 
  -4  -4  10        8.61        3.42      7.79 o 
  -3  -4  10      346.99      340.92     18.79 o 
  -2  -4  10       29.26       31.95      7.73 o 
  -1  -4  10       54.44       47.75      8.07 o 
   0  -4  10        8.64        2.02      4.18 o 
   1  -4  10       27.92       29.21      7.00 o 
   2  -4  10        1.26        1.71      5.36 o 
   3  -4  10       30.57       38.04      7.42 o 
   4  -4  10       11.73       10.66      7.00 o 
   5  -4  10       55.92       61.51      9.68 o 
   6  -4  10        3.66        0.75      6.67 o 
   7  -4  10       25.96       25.53      7.94 o 
   8  -4  10        5.30        4.43      6.31 o 
  -7  -3  10        0.21        3.33      6.33 o 
  -6  -3  10       17.23       18.69      6.89 o 
  -5  -3  10        0.15        5.42      5.59 o 
  -4  -3  10       24.94       20.48      8.94 o 
  -3  -3  10       64.45       46.63      8.93 o 
  -2  -3  10        2.28        6.68      5.13 o 
  -1  -3  10       30.48       28.65      5.76 o 
   0  -3  10        8.26        6.81      3.97 o 
   1  -3  10      265.84      279.98     13.31 o 
   2  -3  10        2.55        3.53      4.60 o 
   3  -3  10      342.14      335.16     15.26 o 
   4  -3  10       35.95       36.96      7.85 o 
   5  -3  10       15.61       14.55      7.40 o 
   6  -3  10       66.68       34.56     10.38 o 
   7  -3  10        1.79        2.21      5.84 o 
   8  -3  10       29.95       26.06      6.09 o 
  -7  -2  10        2.01        3.30      5.83 o 
  -6  -2  10        7.98        4.04      5.75 o 
  -5  -2  10       39.05       48.14      7.85 o 
  -4  -2  10       52.01       64.88      8.89 o 
  -3  -2  10        6.28       12.30      3.84 o 
  -2  -2  10        6.46        7.75      4.83 o 
  -1  -2  10      236.71      228.26     12.49 o 
   0  -2  10      144.39      146.26      6.94 o 
   1  -2  10      149.01      126.66      9.56 o 
   2  -2  10      210.64      220.08     12.21 o 
   3  -2  10      191.49      172.64     11.07 o 
   4  -2  10        0.18        3.22      5.13 o 
   5  -2  10      346.34      357.52     16.41 o 
   6  -2  10      138.73      139.67     11.77 o 
   7  -2  10        1.98        2.91      5.65 o 
   8  -2  10       31.89       43.98      7.27 o 
  -7  -1  10        3.95        7.27      5.81 o 
  -6  -1  10        0.85        5.21      5.21 o 
  -5  -1  10        2.92        4.44      5.83 o 
  -4  -1  10       11.71       14.00      5.35 o 
  -3  -1  10       10.10        8.46      5.17 o 
  -2  -1  10       21.72       20.91      4.46 o 
  -1  -1  10      223.27      221.67     12.65 o 
   0  -1  10       46.98       47.05      4.05 o 
   1  -1  10      513.87      477.06     16.30 o 
   2  -1  10      291.26      276.49     11.72 o 
   3  -1  10       80.44       72.62      7.99 o 
   4  -1  10       62.64       57.70      7.82 o 
   5  -1  10        0.85        3.46      4.24 o 
   6  -1  10       88.15       98.85     11.01 o 
   7  -1  10       14.54        6.23      6.23 o 
   8  -1  10        4.38        9.64      5.49 o 
  -7   0  10        0.80       13.72      5.16 o 
  -6   0  10        7.37        6.58      6.58 o 
  -5   0  10        0.23        5.24      5.24 o 
  -4   0  10       29.95       24.28      6.54 o 
  -3   0  10        2.41        6.13      5.15 o 
  -2   0  10      652.36      572.35     18.22 o 
  -1   0  10        9.81       13.46      4.52 o 
   0   0  10     2127.49     2223.90     46.30 o 
   1   0  10        9.91        3.99      3.81 o 
   2   0  10       80.67       65.94      6.95 o 
   3   0  10       10.59        7.50      3.88 o 
   4   0  10      792.45      822.54     22.22 o 
   5   0  10        0.48        0.51      4.05 o 
   6   0  10       59.44       46.64      8.24 o 
   7   0  10       19.43       18.75      6.48 o 
   8   0  10       64.50       64.81      9.84 o 
  -7   1  10        0.94        1.90      5.74 o 
  -6   1  10        0.81        2.53      5.89 o 
  -5   1  10        3.23        4.85      5.17 o 
  -4   1  10      180.74      186.39     11.91 o 
  -3   1  10       52.70       50.34      7.12 o 
  -2   1  10      202.60      198.51     11.51 o 
  -1   1  10     1071.57     1130.94     24.55 o 
   0   1  10      127.21      115.55      6.04 o 
   1   1  10      268.90      229.63     10.97 o 
   2   1  10      931.60      846.17     21.10 o 
   3   1  10       13.30        7.73      4.33 o 
   4   1  10        8.46        8.63      4.23 o 
   5   1  10       11.35        5.40      4.56 o 
   6   1  10       84.42       95.86     10.06 o 
   7   1  10      323.67      290.94     16.52 o 
   8   1  10        0.00        7.18      5.77 o 
   9   1  10        2.68        4.99      4.28 o 
  -7   2  10        7.19       23.16      5.59 o 
  -6   2  10        5.62       16.35      5.60 o 
  -5   2  10       23.67       16.15      7.52 o 
  -4   2  10        6.29        1.08      4.93 o 
  -3   2  10        0.04        0.52      4.41 o 
  -2   2  10        2.74        3.73      3.47 o 
  -1   2  10       15.89       14.80      4.72 o 
   0   2  10      261.44      301.46     14.73 o 
   1   2  10        8.44        1.99      4.78 o 
   2   2  10        5.21        4.42      3.56 o 
   3   2  10      925.21      874.15     21.71 o 
   4   2  10      148.45      141.89     10.15 o 
   5   2  10       73.62       81.74      9.09 o 
   6   2  10       25.39       24.26      6.24 o 
   7   2  10        7.73        4.66      6.52 o 
   8   2  10        0.04        3.50      5.35 o 
  -7   3  10       19.05        9.86      6.37 o 
  -6   3  10       72.59       78.03      9.18 o 
  -5   3  10        0.31        4.18      5.26 o 
  -4   3  10        5.58       12.32      5.91 o 
  -3   3  10      347.94      348.75     16.23 o 
  -2   3  10        6.26        7.66      4.14 o 
  -1   3  10       13.65       13.63      4.87 o 
   0   3  10       22.65       32.53     10.26 o 
   1   3  10      438.14      427.79     15.23 o 
   2   3  10      223.64      206.03     11.40 o 
   3   3  10        4.98        0.92      5.03 o 
   4   3  10      286.08      269.71     14.12 o 
   5   3  10      526.29      481.15     19.47 o 
   6   3  10        4.67        6.17      5.62 o 
   7   3  10        7.03       21.40      5.94 o 
   8   3  10        1.23        1.38      5.81 o 
  -7   4  10        0.63        0.59      5.78 o 
  -6   4  10        6.53       13.27      5.64 o 
  -5   4  10       42.32       33.20      7.68 o 
  -4   4  10        1.67        8.11      5.60 o 
  -3   4  10        2.99        1.10      6.37 o 
  -2   4  10        8.30       20.99      5.44 o 
  -1   4  10       50.48       68.06      7.86 o 
   0   4  10      206.21      229.35      8.85 o 
   1   4  10      155.61      148.59     10.12 o 
   2   4  10        2.33        2.33      4.39 o 
   3   4  10       64.06       58.56      7.39 o 
   4   4  10      170.87      176.78     10.85 o 
   5   4  10      407.01      440.82     18.70 o 
   6   4  10        0.79        5.77      5.77 o 
   7   4  10       19.24       21.98      6.12 o 
   8   4  10        2.62        2.10      6.77 o 
  -7   5  10        1.30        4.30      5.44 o 
  -6   5  10        5.87       16.06      5.02 o 
  -5   5  10        3.38       12.80      5.54 o 
  -4   5  10        4.94        9.84      5.80 o 
  -3   5  10      158.81      182.69     12.40 o 
  -2   5  10      408.25      392.30     17.66 o 
  -1   5  10        0.11        6.47      4.56 o 
   0   5  10       18.25       10.80      3.98 o 
   1   5  10      129.80      122.79      9.75 o 
   2   5  10      650.65      697.10     21.34 o 
   3   5  10       96.11       93.65      9.08 o 
   4   5  10       67.32       68.54      8.20 o 
   5   5  10        3.38        1.91      7.01 o 
   6   5  10       58.23       72.27      8.91 o 
   7   5  10        7.28       19.94      5.68 o 
   8   5  10        0.11        3.56      6.07 o 
  -6   6  10        4.66        1.30      5.90 o 
  -5   6  10        1.75       16.77      5.73 o 
  -4   6  10        3.94        6.57      6.57 o 
  -3   6  10       18.55       47.85      8.77 o 
  -2   6  10      516.79      538.54     20.65 o 
  -1   6  10      195.15      199.19     13.36 o 
   0   6  10      315.74      318.78     11.51 o 
   1   6  10        5.16        5.18      5.18 o 
   2   6  10        5.97       16.32      5.44 o 
   3   6  10        9.88       11.50      5.97 o 
   4   6  10        1.40        7.06      5.86 o 
   5   6  10       24.79       23.91      8.03 o 
   6   6  10        0.84        6.67      6.67 o 
   7   6  10        0.01        5.89      5.81 o 
  -6   7  10        8.96        2.65      5.73 o 
  -5   7  10        0.35        6.28      6.28 o 
  -4   7  10       17.73        6.32      7.98 o 
  -3   7  10      105.59      104.28     11.45 o 
  -2   7  10      139.26      119.46     12.05 o 
  -1   7  10        6.27       12.14      7.04 o 
   0   7  10        2.54        7.62      3.88 o 
   1   7  10       36.22       33.09      6.67 o 
   2   7  10       19.49       16.32      6.64 o 
   3   7  10        1.15        2.73      5.10 o 
   4   7  10       40.27       34.31      9.75 o 
   5   7  10       90.13       85.36     10.18 o 
   6   7  10       63.28       61.45      9.98 o 
   7   7  10        6.54        5.22      7.01 o 
  -5   8  10        1.25        2.17      6.23 o 
  -4   8  10        8.39        6.72      7.40 o 
  -3   8  10       24.95       26.23      8.13 o 
  -2   8  10        0.41        0.80      6.00 o 
  -1   8  10       23.58       13.41      7.35 o 
   0   8  10       35.62       40.16      5.18 o 
   1   8  10        0.02        0.72      5.33 o 
   2   8  10       10.61       14.33      6.45 o 
   3   8  10       39.74       30.65      8.79 o 
   4   8  10       55.63       55.25     10.54 o 
   5   8  10        0.78       13.72      5.24 o 
   6   8  10        1.78        0.00      5.59 o 
  -4   9  10       13.05       11.39      6.83 o 
  -3   9  10       11.97       10.96      8.20 o 
  -2   9  10       24.30       23.10      7.29 o 
  -1   9  10        0.03        8.88      5.50 o 
   0   9  10        3.17        4.31      4.72 o 
   1   9  10        1.70        7.74      6.44 o 
   2   9  10        4.79        7.71      6.94 o 
   3   9  10       11.00       18.49      6.22 o 
   4   9  10        7.90        6.91      6.15 o 
   5   9  10        1.17        6.12      5.11 o 
  -3  10  10       11.42       13.39      6.88 o 
  -2  10  10        0.00       13.90      6.56 o 
  -1  10  10        1.79        0.82      7.60 o 
   0  10  10       12.58        7.43      7.81 o 
   1  10  10        2.33        9.58      5.56 o 
   2  10  10        1.02        0.79      5.54 o 
   3  10  10        4.06        2.31      7.75 o 
   4  10  10        3.13       11.47      6.05 o 
   0  11  10        0.31        2.06      4.38 o 
   1  11  10        2.38        3.11      6.72 o 
   0  -9  11        0.66        2.08      4.47 o 
   1  -9  11        0.70        6.71      6.71 o 
  -3  -8  11        1.09        0.78      6.43 o 
  -2  -8  11        1.93        2.46      6.46 o 
  -1  -8  11        4.50        6.59      7.15 o 
   0  -8  11       21.56       31.37      6.42 o 
   1  -8  11        0.13        0.82      7.46 o 
   2  -8  11        5.12        4.87      7.66 o 
   3  -8  11       28.34       24.73      6.81 o 
   4  -8  11        0.68        3.95      7.26 o 
  -4  -7  11        0.66        3.86      6.29 o 
  -3  -7  11        0.11        2.38      5.69 o 
  -2  -7  11        0.19        0.77      6.77 o 
  -1  -7  11        0.02        9.71      5.21 o 
   0  -7  11        1.01        4.43      6.45 o 
   1  -7  11       28.54       34.53      8.00 o 
   2  -7  11       47.54       26.50      9.51 o 
   3  -7  11        8.30        1.58      6.97 o 
   4  -7  11       22.49       23.62      7.92 o 
   5  -7  11        7.96       18.00      6.34 o 
  -5  -6  11        2.86        0.76      5.80 o 
  -4  -6  11       11.20        2.35      8.11 o 
  -3  -6  11        0.93        0.00      7.35 o 
  -2  -6  11       27.01       14.63      9.63 o 
  -1  -6  11        8.56       15.23      7.57 o 
   0  -6  11       52.70       49.94      6.38 o 
   1  -6  11       77.38       59.90      9.91 o 
   2  -6  11        3.28        7.46      7.46 o 
   3  -6  11        3.07        4.43      6.24 o 
   4  -6  11        3.58        5.29      6.96 o 
   5  -6  11        0.08       12.42      6.21 o 
   6  -6  11       17.55       19.38      6.59 o 
  -5  -5  11        4.67        7.41      6.23 o 
  -4  -5  11        0.09        5.25      7.30 o 
  -3  -5  11       13.14       11.83      7.80 o 
  -2  -5  11        5.37        9.34      7.50 o 
  -1  -5  11        9.58       15.43      6.59 o 
   0  -5  11      178.50      193.82      9.89 o 
   1  -5  11       26.69       28.57      6.98 o 
   2  -5  11       21.96       21.97      7.02 o 
   3  -5  11        1.04        5.48      6.89 o 
   4  -5  11       92.70       84.97     10.19 o 
   5  -5  11       44.68       70.08      9.06 o 
   6  -5  11        6.43        1.56      6.93 o 
   7  -5  11        6.57        9.89      7.01 o 
  -6  -4  11        1.15        2.10      5.35 o 
  -5  -4  11        1.26        5.10      5.87 o 
  -4  -4  11       55.43       44.28      9.59 o 
  -3  -4  11       15.88       14.50      7.03 o 
  -2  -4  11       23.59       27.77      6.73 o 
  -1  -4  11        0.26        3.88      6.05 o 
   0  -4  11        9.08        8.18      4.38 o 
   1  -4  11        0.70        3.02      6.15 o 
   2  -4  11       64.92       44.74      8.19 o 
   3  -4  11       41.81       35.15      7.64 o 
   4  -4  11      131.63      134.84     11.00 o 
   5  -4  11        1.96        6.21      6.21 o 
   6  -4  11        2.38        3.00      6.16 o 
   7  -4  11       10.29        5.36      7.74 o 
  -6  -3  11        1.63        3.52      5.91 o 
  -5  -3  11       19.83       16.86      7.52 o 
  -4  -3  11      182.61      190.58     15.01 o 
  -3  -3  11      118.66      106.92     11.18 o 
  -2  -3  11       15.98       10.99      5.35 o 
  -1  -3  11        3.04        1.80      5.09 o 
   0  -3  11       56.54       58.58      5.76 o 
   1  -3  11       24.50       27.83      5.38 o 
   2  -3  11        4.31       12.10      4.21 o 
   3  -3  11       12.65        8.06      7.00 o 
   4  -3  11      677.60      649.08     23.74 o 
   5  -3  11      201.57      221.31     14.89 o 
   6  -3  11       29.41       17.92      7.71 o 
   7  -3  11        1.70        5.26      6.42 o 
   8  -3  11        0.00        3.01      5.08 o 
  -7  -2  11        8.75       11.20      5.08 o 
  -6  -2  11        2.71        4.84      6.35 o 
  -5  -2  11        0.69        1.36      5.95 o 
  -4  -2  11       99.38      114.45     10.82 o 
  -3  -2  11       14.13       17.57      6.45 o 
  -2  -2  11        3.68        1.76      4.34 o 
  -1  -2  11       12.27       13.54      5.45 o 
   0  -2  11       57.88       65.48      5.40 o 
   1  -2  11      123.38      124.26      9.46 o 
   2  -2  11      160.18      154.89     10.35 o 
   3  -2  11      114.38      108.31      8.93 o 
   4  -2  11     1070.22     1031.94     28.06 o 
   5  -2  11        2.36        6.67      6.67 o 
   6  -2  11        8.09        2.78      6.90 o 
   7  -2  11        1.57       16.30      6.20 o 
   8  -2  11       14.78        6.00      6.93 o 
  -7  -1  11        0.02        6.26      6.26 o 
  -6  -1  11        0.17        1.39      5.93 o 
  -5  -1  11       26.29       25.10      7.29 o 
  -4  -1  11       41.23       40.51      7.93 o 
  -3  -1  11        0.32        2.34      3.68 o 
  -2  -1  11       67.26       62.00      7.92 o 
  -1  -1  11      755.98      784.46     23.77 o 
   0  -1  11      504.02      489.72     12.32 o 
   1  -1  11       16.10       18.78      5.44 o 
   2  -1  11      224.68      225.37     12.64 o 
   3  -1  11      187.68      164.26     11.29 o 
   4  -1  11      341.32      357.92     15.97 o 
   5  -1  11       22.30       26.34      5.66 o 
   6  -1  11        1.04        4.08      5.78 o 
   7  -1  11       29.31       18.19      6.95 o 
   8  -1  11        2.40        0.74      6.17 o 
  -7   0  11        0.06        6.43      6.43 o 
  -6   0  11        0.07        1.98      5.07 o 
  -5   0  11        1.40        4.53      5.50 o 
  -4   0  11        3.14        6.62      6.62 o 
  -3   0  11        6.10        1.70      5.90 o 
  -2   0  11      423.61      454.92     17.73 o 
  -1   0  11       26.72       25.50      6.27 o 
   0   0  11      159.65      161.09     11.36 o 
   1   0  11        0.74        1.35      3.26 o 
   2   0  11      196.12      181.31     11.24 o 
   3   0  11       11.88        8.76      5.17 o 
   4   0  11      129.12      103.84     10.20 o 
   5   0  11        0.05        6.58      4.84 o 
   6   0  11      123.33      143.36     12.05 o 
   7   0  11        2.69        0.74      5.59 o 
   8   0  11       88.96      131.06     11.62 o 
  -7   1  11        2.26        6.42      5.36 o 
  -6   1  11        0.26        6.17      6.17 o 
  -5   1  11       16.51       17.09      7.20 o 
  -4   1  11        0.05        1.79      4.93 o 
  -3   1  11        6.79        8.23      4.60 o 
  -2   1  11        0.74        1.00      5.10 o 
  -1   1  11       65.41       63.13      8.19 o 
   0   1  11       80.71       74.63      5.40 o 
   1   1  11       79.17       83.50      7.62 o 
   2   1  11      169.01      124.19     10.95 o 
   3   1  11        0.27        4.94      4.94 o 
   4   1  11       83.05       83.76      9.11 o 
   5   1  11        1.82        2.90      5.88 o 
   6   1  11       46.55       58.10      9.50 o 
   7   1  11       14.31        2.07      7.39 o 
   8   1  11        4.08        0.00      6.17 o 
  -7   2  11        0.38       10.00      5.21 o 
  -6   2  11       22.31       27.66      6.37 o 
  -5   2  11       23.69       18.14      7.51 o 
  -4   2  11       20.86       25.95      6.84 o 
  -3   2  11        0.26        2.18      4.54 o 
  -2   2  11        0.35        0.00      3.78 o 
  -1   2  11       11.70       21.39      6.45 o 
   0   2  11       28.56       33.31      4.21 o 
   1   2  11        0.00        0.28      3.10 o 
   2   2  11       30.20       44.24      6.23 o 
   3   2  11      134.83      141.05      9.90 o 
   4   2  11      143.51      130.50     10.81 o 
   5   2  11      317.64      295.70     15.09 o 
   6   2  11      149.31      156.51     12.60 o 
   7   2  11        0.17        3.39      5.78 o 
   8   2  11       29.10       34.62      6.50 o 
  -7   3  11        5.28        9.87      5.78 o 
  -6   3  11       16.84        9.54      6.31 o 
  -5   3  11        0.21        0.61      4.81 o 
  -4   3  11       93.16      106.58     10.71 o 
  -3   3  11      259.97      260.31     13.98 o 
  -2   3  11      173.57      174.42     11.99 o 
  -1   3  11       13.70       13.51      5.57 o 
   0   3  11       73.58       74.86      5.45 o 
   1   3  11       43.49       25.97      6.44 o 
   2   3  11      148.55      141.28      9.83 o 
   3   3  11      244.05      245.79     12.73 o 
   4   3  11      816.43      749.94     22.85 o 
   5   3  11      113.65      105.72     10.69 o 
   6   3  11       23.39       22.40      6.22 o 
   7   3  11       29.13       30.67      6.76 o 
   8   3  11        1.06        6.26      6.26 o 
  -7   4  11        5.89        5.48      5.25 o 
  -6   4  11        0.37        2.52      4.59 o 
  -5   4  11       25.37       13.33      7.08 o 
  -4   4  11       43.45       50.16      8.03 o 
  -3   4  11      211.24      205.62     13.30 o 
  -2   4  11      168.61      162.97     11.37 o 
  -1   4  11      172.17      189.71     12.00 o 
   0   4  11      144.68      152.12      7.71 o 
   1   4  11      200.39      204.47     11.97 o 
   2   4  11       23.79       15.07      5.19 o 
   3   4  11      316.07      314.50     15.16 o 
   4   4  11       15.39       22.64      6.63 o 
   5   4  11      178.21      186.24     13.62 o 
   6   4  11        0.03        5.68      5.68 o 
   7   4  11        0.03        3.46      5.67 o 
   8   4  11       20.76       15.92      6.52 o 
  -6   5  11        0.18        4.50      5.01 o 
  -5   5  11        4.58       17.62      5.68 o 
  -4   5  11       40.65       28.79      8.25 o 
  -3   5  11      283.70      274.63     15.73 o 
  -2   5  11      210.16      181.44     13.20 o 
  -1   5  11        2.86        3.46      4.92 o 
   0   5  11       51.23       62.05      7.07 o 
   1   5  11        6.07       12.62      5.37 o 
   2   5  11       55.12       57.34      7.70 o 
   3   5  11        0.78        6.27      4.38 o 
   4   5  11        2.76        4.90      4.98 o 
   5   5  11      186.67      178.84     13.37 o 
   6   5  11       33.69       30.34      7.59 o 
   7   5  11        1.74        8.50      6.26 o 
   8   5  11        1.83        4.14      5.40 o 
  -6   6  11        8.11       18.90      5.48 o 
  -5   6  11        0.07        6.75      4.60 o 
  -4   6  11        1.83        7.42      5.47 o 
  -3   6  11       26.39       26.43      7.20 o 
  -2   6  11       30.44       43.17      8.26 o 
  -1   6  11        8.86        6.94      5.75 o 
   0   6  11       68.25       56.05      6.39 o 
   1   6  11      141.82      142.56     11.45 o 
   2   6  11       14.49       13.42      4.86 o 
   3   6  11       89.13      104.93     10.22 o 
   4   6  11       26.76       18.42      8.37 o 
   5   6  11       74.86       67.90     10.10 o 
   6   6  11       13.91       15.12      7.60 o 
   7   6  11        0.66        7.10      7.10 o 
  -5   7  11        6.21        0.69      7.24 o 
  -4   7  11       89.67       68.21     10.15 o 
  -3   7  11        0.32        2.81      6.44 o 
  -2   7  11       69.95       70.17      9.09 o 
  -1   7  11       13.65       16.03      7.01 o 
   0   7  11        1.43        3.98      6.19 o 
   1   7  11        0.85        0.00      5.23 o 
   2   7  11      149.05      130.35     12.71 o 
   3   7  11       70.89       67.28      9.39 o 
   4   7  11      168.62      157.43     14.94 o 
   5   7  11        0.06        4.38      7.17 o 
   6   7  11        0.62        2.95      6.20 o 
   7   7  11        4.03        6.74      6.74 o 
  -5   8  11        0.71        3.52      6.14 o 
  -4   8  11       20.04       14.74      8.54 o 
  -3   8  11        0.02        3.04      6.33 o 
  -2   8  11       20.18       12.15      7.79 o 
  -1   8  11        9.06        8.16      8.16 o 
   0   8  11       31.86       34.61      5.15 o 
   1   8  11        0.00        0.71      6.02 o 
   2   8  11       25.77       27.74      7.26 o 
   3   8  11        0.12        1.51      6.88 o 
   4   8  11      119.57      134.83     12.56 o 
   5   8  11        9.29        0.76      7.33 o 
   6   8  11        7.83       15.65      6.73 o 
  -4   9  11       27.86       32.69      7.55 o 
  -3   9  11        0.85       11.68      5.58 o 
  -2   9  11        0.03        6.35      6.93 o 
  -1   9  11       21.34        7.31      9.19 o 
   0   9  11       48.63       48.90     12.76 o 
   1   9  11       14.71        3.13      7.52 o 
   2   9  11        1.08       13.90      6.00 o 
   3   9  11       86.80      106.18     12.91 o 
   4   9  11       34.55       40.64      8.99 o 
   5   9  11        2.08        5.24      6.08 o 
  -2  10  11        1.12        8.71      8.71 o 
  -1  10  11       13.21       25.64      7.90 o 
   0  10  11        5.67       14.80     13.43 o 
   1  10  11        5.44        6.68      6.68 o 
   2  10  11        1.70        0.76      6.69 o 
   3  10  11       27.91       35.37      8.81 o 
  -2  -8  12        2.64        8.04      5.08 o 
  -1  -8  12        2.58       12.43      7.72 o 
   0  -8  12       13.28       11.75      6.13 o 
   1  -8  12        0.32        7.34      5.86 o 
   2  -8  12        1.48        7.30      6.08 o 
   3  -8  12        2.40        5.59      5.22 o 
  -3  -7  12        0.65        3.23      6.38 o 
  -2  -7  12        2.21        5.76      6.66 o 
  -1  -7  12       27.49       20.65      9.13 o 
   0  -7  12       28.39       29.09      6.50 o 
   1  -7  12        5.31        5.62      7.32 o 
   2  -7  12        0.06        4.82      6.73 o 
   3  -7  12        0.26        4.01      6.09 o 
   4  -7  12        1.38        2.36      6.84 o 
   5  -7  12        0.16        6.45      6.45 o 
  -4  -6  12        1.25       13.21      5.64 o 
  -3  -6  12        0.27       13.45      5.79 o 
  -2  -6  12       18.60       26.34      8.87 o 
  -1  -6  12        0.74       11.13      6.24 o 
   0  -6  12        2.40        5.48      7.16 o 
   1  -6  12       16.35       18.32      7.69 o 
   2  -6  12       47.83       59.98      9.69 o 
   3  -6  12       35.32       44.51      7.89 o 
   4  -6  12        4.64        1.55      6.45 o 
   5  -6  12        4.97        8.60      5.69 o 
   6  -6  12       20.58       25.41      7.19 o 
  -5  -5  12        0.31        7.45      5.98 o 
  -4  -5  12        2.65        9.17      6.80 o 
  -3  -5  12       18.38       25.25      7.19 o 
  -2  -5  12      104.92      117.40     10.92 o 
  -1  -5  12       46.05       79.13     11.19 o 
   0  -5  12       87.82       79.70     10.71 o 
   1  -5  12       29.18       31.88      8.58 o 
   2  -5  12       10.49        8.50      6.71 o 
   3  -5  12       60.50       69.20      9.53 o 
   4  -5  12       58.92       54.21     10.96 o 
   5  -5  12       69.87       60.38     10.80 o 
   6  -5  12        1.76        6.93      5.87 o 
  -6  -4  12        3.54        3.50      6.35 o 
  -5  -4  12        0.01        2.97      7.05 o 
  -4  -4  12       33.15       28.16      7.81 o 
  -3  -4  12        2.37        2.20      6.32 o 
  -2  -4  12        3.99        3.58      5.69 o 
  -1  -4  12        3.79        6.43      6.43 o 
   0  -4  12       44.42       39.03      5.47 o 
   1  -4  12       16.68       14.36      6.90 o 
   2  -4  12      118.48      149.87     11.64 o 
   3  -4  12       31.10       34.20      7.44 o 
   4  -4  12        0.02        2.78      5.80 o 
   5  -4  12       11.26        0.76      7.37 o 
   6  -4  12        1.34        3.80      5.93 o 
   7  -4  12       15.96       19.88      7.11 o 
  -6  -3  12        1.16        2.07      5.81 o 
  -5  -3  12       33.89       36.01      7.75 o 
  -4  -3  12        7.50        7.55      7.55 o 
  -3  -3  12       18.02       19.93      6.23 o 
  -2  -3  12       19.63       17.86      6.57 o 
  -1  -3  12        4.37        2.56      6.18 o 
   0  -3  12       19.94       20.38      4.38 o 
   1  -3  12      204.67      200.65     13.74 o 
   2  -3  12        6.65        1.17      4.70 o 
   3  -3  12      183.89      150.78     12.37 o 
   4  -3  12      100.93       91.62     11.12 o 
   5  -3  12        0.09        6.32      6.32 o 
   6  -3  12       39.92       43.73      8.07 o 
   7  -3  12        0.00        5.34      5.87 o 
  -6  -2  12        0.02        6.48      6.48 o 
  -5  -2  12       44.69       63.19      8.92 o 
  -4  -2  12        0.41        3.40      6.72 o 
  -3  -2  12      161.54      153.63     13.17 o 
  -2  -2  12      297.97      316.41     16.44 o 
  -1  -2  12      109.73       98.18     10.85 o 
   0  -2  12        5.60        6.14      3.30 o 
   1  -2  12        0.04        1.66      4.43 o 
   2  -2  12       82.52       80.73      9.31 o 
   3  -2  12      162.18      167.88     12.30 o 
   4  -2  12        0.19        6.52      6.52 o 
   5  -2  12       14.84       20.22      7.00 o 
   6  -2  12      113.70      104.67     10.74 o 
   7  -2  12       26.38       22.58      6.15 o 
   8  -2  12       16.60       25.49      6.55 o 
  -7  -1  12        0.45        2.58      4.81 o 
  -6  -1  12        1.00        5.48      5.97 o 
  -5  -1  12        0.07        9.64      5.38 o 
  -4  -1  12       82.78       76.09     10.42 o 
  -3  -1  12        1.49        5.67      4.94 o 
  -2  -1  12        2.59        2.33      5.20 o 
  -1  -1  12        0.01        3.44      5.53 o 
   0  -1  12       92.58       89.83     12.73 o 
   1  -1  12      218.64      240.31     13.02 o 
   2  -1  12        1.00        2.08      4.60 o 
   3  -1  12      111.60      140.85     10.80 o 
   4  -1  12      455.32      458.84     19.78 o 
   5  -1  12       12.84       15.65      7.13 o 
   6  -1  12      278.64      249.76     16.17 o 
   7  -1  12       14.67        8.24      7.05 o 
   8  -1  12        3.73        8.31      5.75 o 
  -7   0  12        0.05        0.65      5.39 o 
  -6   0  12        8.73        6.77      6.35 o 
  -5   0  12        5.19        5.38      5.30 o 
  -4   0  12       41.88       63.20      7.77 o 
  -3   0  12       10.09        0.00      5.73 o 
  -2   0  12        0.04        1.77      5.57 o 
  -1   0  12       81.19       70.28      8.46 o 
   0   0  12        2.99        8.20      4.54 o 
   1   0  12       13.63       15.19      4.52 o 
   2   0  12     1236.74     1178.10     27.75 o 
   3   0  12      101.77       82.77      9.16 o 
   4   0  12       25.08       29.57      7.22 o 
   5   0  12       12.42       13.97      6.68 o 
   6   0  12       52.79       46.27      7.76 o 
   7   0  12        0.22        6.84      6.84 o 
   8   0  12       56.50       59.12      9.02 o 
  -7   1  12        1.25        0.65      5.99 o 
  -6   1  12       10.95       15.29      5.86 o 
  -5   1  12       33.19       44.23      7.44 o 
  -4   1  12       70.77       76.06     10.04 o 
  -3   1  12       20.48       18.56      6.39 o 
  -2   1  12       40.18       34.40      7.54 o 
  -1   1  12      169.30      180.75     12.85 o 
   0   1  12      261.89      235.40     14.67 o 
   1   1  12        2.27        4.48      4.94 o 
   2   1  12       51.78       37.67      6.87 o 
   3   1  12      421.14      362.39     16.01 o 
   4   1  12      900.53      920.01     25.39 o 
   5   1  12        0.63        1.29      4.88 o 
   6   1  12      189.06      200.32     14.03 o 
   7   1  12        0.38        2.19      5.96 o 
   8   1  12        0.77        5.14      5.71 o 
  -7   2  12        5.53        2.45      4.98 o 
  -6   2  12        2.94        6.55      4.98 o 
  -5   2  12        6.32        6.36      6.36 o 
  -4   2  12        2.46        7.30      7.30 o 
  -3   2  12       29.46       23.15      6.90 o 
  -2   2  12       23.59       18.61      6.53 o 
  -1   2  12       16.83       21.12      5.22 o 
   0   2  12      129.52      151.55     23.15 o 
   1   2  12      187.27      191.99     11.04 o 
   2   2  12      108.10       92.46      9.61 o 
   3   2  12      434.74      416.67     17.08 o 
   4   2  12      180.86      190.63     12.73 o 
   5   2  12       34.51       35.05      6.63 o 
   6   2  12       44.28       34.69      8.75 o 
   7   2  12        1.55        0.69      5.10 o 
   8   2  12        3.87        5.72      5.86 o 
  -7   3  12        2.51        6.05      4.61 o 
  -6   3  12        3.50        3.24      6.15 o 
  -5   3  12        2.47        1.94      6.26 o 
  -4   3  12       89.12       95.64     10.61 o 
  -3   3  12      141.40      127.98     11.93 o 
  -2   3  12        2.49       12.07      4.74 o 
  -1   3  12       99.08       99.02      9.50 o 
   0   3  12        2.03        1.15      2.74 o 
   1   3  12      175.24      187.00     11.58 o 
   2   3  12        0.00        2.63      4.20 o 
   3   3  12      159.18      148.11     10.56 o 
   4   3  12       35.83       34.68      9.69 o 
   5   3  12       15.37       12.43      7.00 o 
   6   3  12        7.74        0.63      5.14 o 
   7   3  12        0.30        5.60      5.82 o 
   8   3  12       13.37       15.28      6.53 o 
  -6   4  12        2.68        1.91      4.84 o 
  -5   4  12        4.63       12.40      5.37 o 
  -4   4  12       65.41       44.86      8.80 o 
  -3   4  12      342.41      329.87     18.04 o 
  -2   4  12        0.06        0.00      5.47 o 
  -1   4  12       93.62      101.37      9.50 o 
   0   4  12       21.45       13.39      3.87 o 
   1   4  12       94.48      104.56      9.03 o 
   2   4  12       11.07        4.36      6.02 o 
   3   4  12       58.96       62.14      7.60 o 
   4   4  12      220.68      222.09     13.98 o 
   5   4  12       98.83      107.33     10.24 o 
   6   4  12        1.43       16.28      4.42 o 
   7   4  12       17.10        7.01      7.80 o 
   8   4  12       12.28        0.69      5.01 o 
  -6   5  12        5.38       13.42      5.06 o 
  -5   5  12        2.33        6.54      6.54 o 
  -4   5  12        4.02        1.94      6.14 o 
  -3   5  12       32.18       35.48      8.23 o 
  -2   5  12       34.35       30.85      7.26 o 
  -1   5  12        6.07        7.45      5.81 o 
   0   5  12       34.84       25.13      5.18 o 
   1   5  12       95.31       96.29     10.48 o 
   2   5  12      144.30      137.45     11.53 o 
   3   5  12        2.35        6.33      6.33 o 
   4   5  12       19.15        5.68      5.68 o 
   5   5  12       42.09       34.79      7.82 o 
   6   5  12       36.97       47.46      8.07 o 
   7   5  12        2.63        3.53      6.44 o 
  -6   6  12        1.66        5.72      5.96 o 
  -5   6  12        4.71       10.85      4.88 o 
  -4   6  12       14.34        2.04      7.04 o 
  -3   6  12       30.37       34.78      7.36 o 
  -2   6  12       10.08       19.48      6.31 o 
  -1   6  12       41.01       36.68      9.13 o 
   0   6  12       35.45       41.69      6.90 o 
   1   6  12        0.42        2.59      6.35 o 
   2   6  12       31.08       26.83      6.64 o 
   3   6  12        4.70       13.06      5.63 o 
   4   6  12      202.94      194.98     13.91 o 
   5   6  12        0.54        0.72      5.95 o 
   6   6  12        1.29        0.74      5.92 o 
   7   6  12       20.26       23.53      6.43 o 
  -5   7  12        3.08        5.49      4.84 o 
  -4   7  12       58.29       33.51      8.12 o 
  -3   7  12       24.24       17.27      6.88 o 
  -2   7  12        1.16        3.58      6.14 o 
  -1   7  12        6.27        5.00      7.32 o 
   0   7  12        0.39        3.54      4.20 o 
   1   7  12        3.33        6.74      6.74 o 
   2   7  12        2.89        1.38      6.31 o 
   3   7  12       36.25       31.58      9.18 o 
   4   7  12        8.28        4.30      7.87 o 
   5   7  12        0.26        2.23      5.84 o 
   6   7  12       19.23       28.57      7.48 o 
  -4   8  12       31.76       37.09      7.68 o 
  -3   8  12        2.41        5.30      4.91 o 
  -2   8  12        3.69        3.80      6.69 o 
  -1   8  12       29.83       34.71      7.91 o 
   0   8  12        0.06        0.20      3.98 o 
   1   8  12        3.28        3.71      6.29 o 
   2   8  12       57.43       65.28      9.59 o 
   3   8  12       87.05       78.87     10.74 o 
   4   8  12        9.87       18.02      6.91 o 
   5   8  12        2.45        9.71      4.57 o 
  -3   9  12        7.08        8.42      6.71 o 
  -2   9  12        0.24        7.08      5.29 o 
  -1   9  12        4.82        2.39      7.26 o 
   0   9  12        4.51        5.25      5.19 o 
   1   9  12        0.47        0.81      6.05 o 
   2   9  12        2.60        6.19      8.10 o 
   3   9  12        0.10        2.29      6.63 o 
   4   9  12        3.64       11.34      6.31 o 
  -1  10  12        1.19        0.82      6.83 o 
   0  10  12        0.06        7.69      4.41 o 
   1  10  12        0.26        0.81      6.61 o 
   2  10  12        0.03        3.09      6.18 o 
   3  10  12        9.85       11.33      7.31 o 
   0  -8  13        2.49        5.09      5.09 o 
   1  -8  13        7.97       14.62      7.71 o 
  -2  -7  13       11.67        0.84      8.06 o 
  -1  -7  13        5.57        7.74      7.74 o 
   0  -7  13        3.38        4.31      5.43 o 
   1  -7  13        1.37        4.90      6.37 o 
   2  -7  13       10.40        6.44      6.91 o 
   3  -7  13        8.80        7.94      7.27 o 
   4  -7  13        0.11        2.38      6.26 o 
  -4  -6  13        5.23       10.01      6.53 o 
  -3  -6  13        0.56        1.63      7.22 o 
  -2  -6  13        0.05        3.26      7.54 o 
  -1  -6  13        6.87       16.42      7.12 o 
   0  -6  13        6.92        2.73      5.40 o 
   1  -6  13        0.72        0.79      5.06 o 
   2  -6  13        3.42        7.05      7.05 o 
   3  -6  13        3.60        1.57      6.75 o 
   4  -6  13        1.60        7.08      7.62 o 
   5  -6  13        1.99        7.32      7.32 o 
  -4  -5  13        0.55        3.84      6.85 o 
  -3  -5  13       11.82        1.58      8.60 o 
  -2  -5  13        0.49       17.36      5.37 o 
  -1  -5  13        7.97       14.13      6.70 o 
   0  -5  13        4.93        1.47      5.29 o 
   1  -5  13       56.25       56.91      9.47 o 
   2  -5  13       46.51       39.47      7.93 o 
   3  -5  13        2.04        2.24      6.78 o 
   4  -5  13       94.06      127.25     12.51 o 
   5  -5  13        0.04        6.98      6.21 o 
   6  -5  13        1.02        1.58      6.13 o 
  -5  -4  13        0.05        2.95      5.89 o 
  -4  -4  13        0.38        9.89      6.25 o 
  -3  -4  13        3.42        3.78      6.70 o 
  -2  -4  13        1.40        6.80      6.26 o 
  -1  -4  13        2.12        7.42      6.48 o 
   0  -4  13       64.00       70.77      6.96 o 
   1  -4  13      202.99      207.19     14.60 o 
   2  -4  13        0.00        2.06      6.74 o 
   3  -4  13        4.27        5.01      6.32 o 
   4  -4  13        4.76        0.00      5.72 o 
   5  -4  13       20.55       37.10      6.96 o 
   6  -4  13        0.84        7.95      7.95 o 
   7  -4  13        1.98        6.83      6.83 o 
  -6  -3  13        1.04        5.86      5.86 o 
  -5  -3  13        1.28        2.93      6.01 o 
  -4  -3  13       40.17       43.57      9.05 o 
  -3  -3  13       15.70       18.24      8.24 o 
  -2  -3  13       40.98       33.43      7.55 o 
  -1  -3  13       45.57       63.33      8.75 o 
   0  -3  13       14.65        9.67      5.29 o 
   1  -3  13        5.06        6.86      6.86 o 
   2  -3  13       24.57       35.17      7.61 o 
   3  -3  13        4.48        8.72      7.21 o 
   4  -3  13       15.10       12.62      6.87 o 
   5  -3  13        8.43       16.15      6.89 o 
   6  -3  13       21.81       22.03      7.39 o 
   7  -3  13        1.17        5.36      5.65 o 
  -6  -2  13        0.60        1.36      6.04 o 
  -5  -2  13        0.09        6.47      6.70 o 
  -4  -2  13      134.65      111.02     12.97 o 
  -3  -2  13       26.97       30.01      8.26 o 
  -2  -2  13       10.96        4.08      6.60 o 
  -1  -2  13       25.27       38.78      5.74 o 
   0  -2  13       20.48       21.20     11.97 o 
   1  -2  13       39.91       43.64      7.18 o 
   2  -2  13       35.46       38.11      7.76 o 
   3  -2  13        2.07        3.13      7.26 o 
   4  -2  13       29.38       38.72      8.01 o 
   5  -2  13      193.02      189.95     14.81 o 
   6  -2  13       57.85       77.57      9.39 o 
   7  -2  13        2.76        6.10      7.07 o 
  -6  -1  13        0.04        2.06      5.45 o 
  -5  -1  13       44.59       44.48      9.25 o 
  -4  -1  13       45.16       40.44      9.14 o 
  -3  -1  13        7.01        4.73      6.43 o 
  -2  -1  13       52.64       47.94      9.43 o 
  -1  -1  13        3.33        5.68      5.86 o 
   0  -1  13      279.58      302.57     11.41 o 
   1  -1  13        0.47        5.80      5.80 o 
   2  -1  13       23.29       31.11      6.58 o 
   3  -1  13      594.78      591.40     23.49 o 
   4  -1  13        1.02        1.94      5.58 o 
   5  -1  13       32.13       36.49      8.55 o 
   6  -1  13        0.46        0.00      6.46 o 
   7  -1  13        0.03        6.09      5.39 o 
   8  -1  13        2.76        5.22      6.12 o 
  -6   0  13        3.67        4.75      6.90 o 
  -5   0  13        0.89        0.70      6.52 o 
  -4   0  13       12.08        6.80      7.81 o 
  -3   0  13        5.32       11.15      5.53 o 
  -2   0  13       16.88       18.26      5.77 o 
  -1   0  13       10.35        9.13      5.48 o 
   0   0  13        8.55        5.10      7.78 o 
   1   0  13        2.86        5.80      5.80 o 
   2   0  13      524.16      515.00     19.82 o 
   3   0  13        9.88       17.69      6.29 o 
   4   0  13      374.81      356.52     17.42 o 
   5   0  13        0.03        4.06      5.70 o 
   6   0  13       65.86       67.62      9.56 o 
   7   0  13        0.39        0.00      6.13 o 
   8   0  13       40.84       34.37      6.60 o 
  -6   1  13        5.30        7.37      6.51 o 
  -5   1  13       31.70       32.76      7.45 o 
  -4   1  13       98.07       87.77     10.56 o 
  -3   1  13        1.26        6.11      6.11 o 
  -2   1  13        6.08        5.55      5.92 o 
  -1   1  13       77.04       68.78      8.70 o 
   0   1  13       92.38       91.48      9.98 o 
   1   1  13        9.89       12.83      6.23 o 
   2   1  13        1.32        1.09      4.90 o 
   3   1  13      742.22      764.00     24.23 o 
   4   1  13      333.11      317.93     16.91 o 
   5   1  13       84.73       89.85     10.69 o 
   6   1  13       64.73       56.49      9.95 o 
   7   1  13        3.05        2.22      6.90 o 
   8   1  13        1.04        4.42      5.98 o 
  -6   2  13        3.47        3.97      5.07 o 
  -5   2  13        0.02        4.69      4.69 o 
  -4   2  13      112.23      122.54     11.93 o 
  -3   2  13      140.89      131.65     12.27 o 
  -2   2  13      150.71      130.37     11.76 o 
  -1   2  13      105.13      114.02     11.14 o 
   0   2  13       39.72       34.05      5.21 o 
   1   2  13        6.91       10.58      4.33 o 
   2   2  13      139.40      135.85     10.58 o 
   3   2  13       30.72       19.60      7.30 o 
   4   2  13      461.31      490.73     19.48 o 
   5   2  13       25.67       24.16      6.22 o 
   6   2  13       28.67       22.25      7.31 o 
   7   2  13       38.34       34.59      8.12 o 
   8   2  13       12.02       22.16      5.85 o 
  -6   3  13        0.10        3.27      5.97 o 
  -5   3  13        9.12        2.02      6.44 o 
  -4   3  13      129.08      104.36     12.36 o 
  -3   3  13       29.74       24.40      7.26 o 
  -2   3  13       59.57       62.70      8.87 o 
  -1   3  13       38.50       46.03      6.05 o 
   0   3  13        7.07        4.42      3.40 o 
   1   3  13       81.57       85.91      9.00 o 
   2   3  13       32.38       28.35      6.56 o 
   3   3  13        0.01        5.64      5.64 o 
   4   3  13      380.57      351.79     17.10 o 
   5   3  13       52.83       68.71      8.87 o 
   6   3  13       84.92       53.11      9.06 o 
   7   3  13        0.01        5.69      6.19 o 
   8   3  13        4.00        4.84      5.66 o 
  -6   4  13        0.80        2.53      5.24 o 
  -5   4  13        0.53        1.95      6.02 o 
  -4   4  13       15.62       13.96      6.21 o 
  -3   4  13       58.28       74.51      8.34 o 
  -2   4  13       25.57       29.30      6.42 o 
  -1   4  13       69.09       62.03      8.80 o 
   0   4  13       12.99        8.98      4.43 o 
   1   4  13       90.26      102.05      9.83 o 
   2   4  13       10.00       11.85      5.88 o 
   3   4  13       33.82       27.26      7.54 o 
   4   4  13      210.13      196.98     14.11 o 
   5   4  13        1.54        4.03      5.15 o 
   6   4  13       45.77       47.18      8.21 o 
   7   4  13        0.40        4.22      5.19 o 
  -6   5  13        0.39        5.04      5.50 o 
  -5   5  13        2.97        6.67      6.47 o 
  -4   5  13       15.93       15.60      6.18 o 
  -3   5  13       24.97       20.25      8.08 o 
  -2   5  13        0.01        2.68      6.40 o 
  -1   5  13        4.78        1.98      6.15 o 
   0   5  13       54.42       63.79      6.39 o 
   1   5  13      342.97      349.54     16.63 o 
   2   5  13       41.93       31.28      7.06 o 
   3   5  13       27.29       26.17      6.20 o 
   4   5  13        2.06        1.97      6.34 o 
   5   5  13        4.78        2.76      6.00 o 
   6   5  13      108.27      112.16     12.18 o 
   7   5  13       13.27       14.74      6.57 o 
  -5   6  13       14.50       14.15      5.60 o 
  -4   6  13        0.38        8.38      5.39 o 
  -3   6  13       15.18       28.02      6.13 o 
  -2   6  13       48.03       43.38      9.59 o 
  -1   6  13       60.11       71.24      9.08 o 
   0   6  13        7.33        6.63      4.73 o 
   1   6  13        1.41        4.69      6.81 o 
   2   6  13       96.43       90.89     10.01 o 
   3   6  13        3.69        1.35      5.88 o 
   4   6  13       13.32       18.79      6.00 o 
   5   6  13        9.25       13.53      6.54 o 
   6   6  13        1.11        3.62      5.54 o 
  -4   7  13       16.55       24.84      7.10 o 
  -3   7  13        0.25        5.08      4.76 o 
  -2   7  13       30.48       23.57      6.86 o 
  -1   7  13       33.53       52.72      7.93 o 
   0   7  13      110.78      104.13      8.66 o 
   1   7  13       50.12       44.56      8.51 o 
   2   7  13       28.61       14.31      8.30 o 
   3   7  13        0.05        6.65      6.65 o 
   4   7  13       31.71       18.15      8.72 o 
   5   7  13        2.64        1.48      5.46 o 
   6   7  13        7.76       13.01      6.37 o 
  -4   8  13       18.78       19.94      6.69 o 
  -3   8  13        0.01        1.46      5.98 o 
  -2   8  13        6.86        5.39      7.05 o 
  -1   8  13       19.05       13.26      9.31 o 
   0   8  13        1.33        6.24      4.00 o 
   1   8  13        0.39        0.76      6.20 o 
   2   8  13       18.86       17.27      7.09 o 
   3   8  13       17.84       15.71      6.76 o 
   4   8  13        0.32        2.98      5.96 o 
   5   8  13        4.26        5.92      5.51 o 
  -2   9  13        1.29        3.91      6.56 o 
  -1   9  13        0.98        4.79      5.58 o 
   0   9  13        0.13        2.10      5.61 o 
   1   9  13       10.64        4.70      7.68 o 
   2   9  13       29.54       15.37      7.61 o 
   3   9  13       20.67        2.26      7.06 o 
   4   9  13        1.66        2.25      5.92 o 
   0  10  13        0.24        2.32      4.39 o 
   1  10  13        0.60        1.55      6.20 o 
  -1  -7  14        4.67        3.37      6.97 o 
   0  -7  14        3.71        4.53      5.38 o 
   1  -7  14        1.45        7.34      7.34 o 
   2  -7  14        4.80        8.86      6.16 o 
   3  -7  14        0.56        0.79      6.68 o 
  -3  -6  14        3.88        6.33      7.13 o 
  -2  -6  14        0.08        4.92      6.68 o 
  -1  -6  14        4.48       14.22      6.74 o 
   0  -6  14       34.75       45.11      6.26 o 
   1  -6  14        0.16        2.43      6.79 o 
   2  -6  14       10.32        7.19      6.94 o 
   3  -6  14        0.02        7.96      6.06 o 
   4  -6  14        2.37        0.82      6.73 o 
  -4  -5  14        1.90        6.14      7.69 o 
  -3  -5  14        5.70        6.38      6.62 o 
  -2  -5  14       12.74       13.85      6.88 o 
  -1  -5  14       13.56       15.52      8.57 o 
   0  -5  14       12.87       12.13      7.77 o 
   1  -5  14       58.60       46.99      9.17 o 
   2  -5  14       21.56       21.75      6.79 o 
   3  -5  14       12.29        6.25      7.18 o 
   4  -5  14        0.45        5.52      7.68 o 
   5  -5  14        5.02        7.04      5.92 o 
  -4  -4  14        0.91        4.59      7.07 o 
  -3  -4  14       27.05       21.96      7.87 o 
  -2  -4  14        0.83        3.09      7.18 o 
  -1  -4  14        0.09        0.83      6.01 o 
   0  -4  14       37.01       27.35      6.00 o 
   1  -4  14        0.02        2.28      7.18 o 
   2  -4  14        3.97        0.00      6.74 o 
   3  -4  14        0.00        6.13      6.13 o 
   4  -4  14        4.55        4.59      6.42 o 
   5  -4  14       78.55       79.03     11.41 o 
   6  -4  14        0.73        1.53      7.30 o 
  -5  -3  14        1.29        2.21      6.07 o 
  -4  -3  14        3.10        8.31      6.11 o 
  -3  -3  14       17.50        0.78      7.86 o 
  -2  -3  14        4.37        9.07      4.90 o 
  -1  -3  14       27.21       32.11      8.39 o 
   0  -3  14       58.14       53.77      6.85 o 
   1  -3  14        0.11        0.00      6.01 o 
   2  -3  14       13.81       11.91      6.15 o 
   3  -3  14       47.05       59.09      9.17 o 
   4  -3  14       14.47       19.11      7.72 o 
   5  -3  14       85.30       80.30      9.94 o 
   6  -3  14        2.25        0.77      6.22 o 
   7  -3  14        0.02        2.27      5.09 o 
  -5  -2  14       13.99       11.58      7.22 o 
  -4  -2  14        2.95        8.92      6.03 o 
  -3  -2  14        4.18        2.18      6.10 o 
  -2  -2  14        6.39        3.59      6.17 o 
  -1  -2  14        6.93       11.38      5.93 o 
   0  -2  14       29.22       47.47      6.69 o 
   1  -2  14        9.79        8.05      6.37 o 
   2  -2  14        2.25        2.64      6.39 o 
   3  -2  14       63.81       75.73     10.47 o 
   4  -2  14        4.37       15.61      5.40 o 
   5  -2  14        4.34        2.19      6.14 o 
   6  -2  14        6.23        7.61      6.89 o 
   7  -2  14       19.79       22.17      8.56 o 
  -6  -1  14        8.89       16.91      6.26 o 
  -5  -1  14       75.43       87.46     10.86 o 
  -4  -1  14        2.08        4.32      7.09 o 
  -3  -1  14        8.58        5.72      6.52 o 
  -2  -1  14      102.92       95.99     10.58 o 
  -1  -1  14       15.43       12.34      7.14 o 
   0  -1  14        0.41        1.03      7.83 o 
   1  -1  14        4.68       14.82      5.48 o 
   2  -1  14      298.53      347.52     17.86 o 
   3  -1  14     1167.46     1240.90     32.45 o 
   4  -1  14      113.77      114.21     11.37 o 
   5  -1  14        2.14        1.45      5.71 o 
   6  -1  14        2.29        5.26      6.72 o 
   7  -1  14        0.19        6.75      6.75 o 
  -6   0  14       13.23       23.52      5.89 o 
  -5   0  14       44.83       33.92      9.32 o 
  -4   0  14       12.37        5.72      7.44 o 
  -3   0  14        0.42        5.56      5.81 o 
  -2   0  14       36.23       42.93      8.73 o 
  -1   0  14        0.14        2.03      5.03 o 
   0   0  14      345.69      381.58     13.26 o 
   1   0  14        0.84        5.49      5.49 o 
   2   0  14     1588.35     1700.40     36.42 o 
   3   0  14      263.04      308.43     16.16 o 
   4   0  14        4.54        5.38      6.88 o 
   5   0  14        2.60        2.14      5.30 o 
   6   0  14       21.80       20.85      6.76 o 
   7   0  14        0.23        6.44      6.44 o 
  -6   1  14        2.13        3.31      5.68 o 
  -5   1  14       25.42       22.98      8.61 o 
  -4   1  14       47.11       47.65      9.00 o 
  -3   1  14        4.99       12.33      6.91 o 
  -2   1  14      209.78      232.59     15.13 o 
  -1   1  14       33.67       30.24      6.91 o 
   0   1  14       85.37       81.23      7.54 o 
   1   1  14        0.14        0.66      4.61 o 
   2   1  14       45.27       44.85     10.55 o 
   3   1  14       93.04       74.39     11.66 o 
   4   1  14        8.52        7.28      5.78 o 
   5   1  14        6.10       10.46      5.78 o 
   6   1  14        9.01        8.07      6.14 o 
   7   1  14        5.06        4.46      7.57 o 
  -6   2  14        2.45        2.62      4.95 o 
  -5   2  14       20.66       17.88      6.79 o 
  -4   2  14       51.81       58.77      8.85 o 
  -3   2  14       43.58       40.20      8.27 o 
  -2   2  14        0.02        3.37      6.74 o 
  -1   2  14       51.57       54.24      8.35 o 
   0   2  14        1.10        5.19      3.72 o 
   1   2  14        9.46       12.30      5.32 o 
   2   2  14        7.44       17.77      5.99 o 
   3   2  14      252.33      248.27     14.61 o 
   4   2  14       37.18       39.29      8.46 o 
   5   2  14       74.83       81.33      8.85 o 
   6   2  14        7.78        2.85      8.22 o 
   7   2  14       13.33        2.97      5.57 o 
  -6   3  14        0.51        5.13      4.24 o 
  -5   3  14       15.02       15.61      6.38 o 
  -4   3  14        1.42        0.71      5.90 o 
  -3   3  14        0.94        4.05      6.48 o 
  -2   3  14        0.22        2.68      5.26 o 
  -1   3  14        3.31        6.62      6.15 o 
   0   3  14       16.86        3.39      5.17 o 
   1   3  14      317.98      325.98     16.74 o 
   2   3  14        1.50        9.92      5.64 o 
   3   3  14       90.37       76.50      9.14 o 
   4   3  14       19.24       11.85      7.02 o 
   5   3  14       30.58       20.60      8.54 o 
   6   3  14        3.05        5.68      5.60 o 
   7   3  14        0.15        5.85      5.85 o 
  -5   4  14        0.53        0.00      5.20 o 
  -4   4  14        4.58        9.64      5.95 o 
  -3   4  14        8.16        5.49      6.39 o 
  -2   4  14        1.56        2.71      5.67 o 
  -1   4  14        5.01        3.39      5.76 o 
   0   4  14        4.55       13.34      5.02 o 
   1   4  14        1.44        0.00      5.25 o 
   2   4  14       37.47       40.15      8.37 o 
   3   4  14      107.37      106.21     10.79 o 
   4   4  14       21.55       33.41      6.23 o 
   5   4  14        0.00        4.83      6.11 o 
   6   4  14        0.91        7.19      7.19 o 
   7   4  14       11.93       14.12      5.53 o 
  -5   5  14        9.64        8.67      6.13 o 
  -4   5  14        1.92        2.10      6.02 o 
  -3   5  14        0.43        5.57      4.61 o 
  -2   5  14       11.34        3.50      6.81 o 
  -1   5  14        2.72        6.98      5.01 o 
   0   5  14       60.37       60.39      7.38 o 
   1   5  14       48.30       38.23      6.86 o 
   2   5  14       17.04       19.24      7.02 o 
   3   5  14        6.96        4.71      6.66 o 
   4   5  14       57.32       66.77      9.09 o 
   5   5  14       77.03       47.92     10.40 o 
   6   5  14       28.09       39.89      8.26 o 
   7   5  14        0.08        6.38      6.38 o 
  -5   6  14        4.81        2.65      5.54 o 
  -4   6  14        6.92       18.19      5.49 o 
  -3   6  14       13.58       20.06      6.23 o 
  -2   6  14        4.19       10.08      6.45 o 
  -1   6  14       28.45       34.24      8.12 o 
   0   6  14       42.77       48.34      6.31 o 
   1   6  14       36.87       46.55      8.12 o 
   2   6  14      145.97      144.58     12.83 o 
   3   6  14        1.80       14.08      5.27 o 
   4   6  14        6.49        7.49      5.68 o 
   5   6  14        0.37        4.90      4.90 o 
   6   6  14        0.96        6.44      5.69 o 
  -4   7  14        0.15        2.10      5.57 o 
  -3   7  14        0.42        0.00      5.35 o 
  -2   7  14        4.25        3.02      7.25 o 
  -1   7  14        0.01        9.89      5.33 o 
   0   7  14        7.56       15.45      4.75 o 
   1   7  14        3.66        6.70      6.44 o 
   2   7  14       67.91       57.14      9.65 o 
   3   7  14        0.64       10.27      5.17 o 
   4   7  14        8.68       20.52      5.90 o 
   5   7  14        0.01        5.07      5.42 o 
  -3   8  14        0.01        2.96      5.90 o 
  -2   8  14        2.43        5.35      5.35 o 
  -1   8  14        0.01        1.61      5.55 o 
   0   8  14        1.52        2.03      5.00 o 
   1   8  14        3.95        1.54      6.70 o 
   2   8  14        4.24        1.49      7.77 o 
   3   8  14        0.94        5.27      6.70 o 
   4   8  14        2.96        5.17      6.53 o 
  -2   9  14        0.00        0.00      5.94 o 
  -1   9  14        0.01        0.81      6.46 o 
   0   9  14        1.87        4.39      4.25 o 
   1   9  14        2.97       11.64      6.42 o 
   2   9  14        2.23        5.36      5.93 o 
   3   9  14       26.97       23.91      8.27 o 
  -2  -6  15        1.53        1.63      7.12 o 
  -1  -6  15        5.00        5.08      6.82 o 
   0  -6  15        2.64       11.52      7.23 o 
   1  -6  15        0.12        6.53      5.02 o 
   2  -6  15        9.07        7.28      8.97 o 
   3  -6  15        5.42        8.02      8.02 o 
  -3  -5  15        1.74        2.37      6.86 o 
  -2  -5  15        0.09       12.35      5.89 o 
  -1  -5  15        0.02        1.72      6.59 o 
   0  -5  15        1.14        0.95      5.90 o 
   1  -5  15        0.12        4.01      6.64 o 
   2  -5  15       29.27       25.52      7.62 o 
   3  -5  15       15.62       15.85      6.80 o 
   4  -5  15       15.88       15.82      8.07 o 
   5  -5  15        0.83        4.65      6.00 o 
  -4  -4  15        6.28        5.33      6.24 o 
  -3  -4  15        6.24        4.02      8.36 o 
  -2  -4  15        1.46        1.63      5.71 o 
  -1  -4  15        0.04        0.81      6.92 o 
   0  -4  15        1.90        1.94      4.82 o 
   1  -4  15       12.23       24.27      7.74 o 
   2  -4  15        6.39        9.26      6.58 o 
   3  -4  15        0.12        5.46      6.04 o 
   4  -4  15       46.72       32.75      8.77 o 
   5  -4  15        5.98        7.48      7.48 o 
  -4  -3  15        0.14        0.75      6.96 o 
  -3  -3  15       26.09       29.02      8.88 o 
  -2  -3  15       16.28       14.23      6.45 o 
  -1  -3  15       87.76       79.19     12.23 o 
   0  -3  15        0.47        3.72      5.11 o 
   1  -3  15       28.08       33.92      9.14 o 
   2  -3  15      114.58      129.55     13.27 o 
   3  -3  15       56.18       59.23     10.30 o 
   4  -3  15        1.07        3.09      4.35 o 
   5  -3  15        0.95        1.59      6.49 o 
   6  -3  15        4.32       16.28      5.18 o 
  -5  -2  15       19.22       15.81      6.74 o 
  -4  -2  15        0.00        9.04      6.14 o 
  -3  -2  15        1.48        2.28      6.68 o 
  -2  -2  15        0.34        1.53      6.05 o 
  -1  -2  15        1.93        6.90      6.90 o 
   0  -2  15        0.85        7.51      4.95 o 
   1  -2  15       33.03       29.74      8.11 o 
   2  -2  15      241.96      227.54     16.34 o 
   3  -2  15        0.41        6.55      5.48 o 
   4  -2  15       84.31       92.99     10.87 o 
   5  -2  15        0.20        1.56      5.72 o 
   6  -2  15       15.48       18.57      6.85 o 
  -5  -1  15       31.58       30.08      9.59 o 
  -4  -1  15        0.12        3.75      6.80 o 
  -3  -1  15        4.97        8.99      5.22 o 
  -2  -1  15        0.01        6.49      6.49 o 
  -1  -1  15        8.98        9.67      7.57 o 
   0  -1  15       21.43       23.04      5.73 o 
   1  -1  15       18.26       10.57      7.65 o 
   2  -1  15       93.72       93.26     12.68 o 
   3  -1  15       57.55       64.95     10.30 o 
   4  -1  15       34.88       32.70      9.31 o 
   5  -1  15       27.64       17.34      7.76 o 
   6  -1  15        2.45        1.56      6.94 o 
   7  -1  15        0.81        6.12      7.53 o 
  -5   0  15        5.92        9.22      7.41 o 
  -4   0  15       71.25       71.18      9.84 o 
  -3   0  15        1.65        3.70      5.94 o 
  -2   0  15        0.09        1.47      5.23 o 
  -1   0  15        9.62        5.76      5.68 o 
   0   0  15       61.04       57.24      9.40 o 
   1   0  15        4.31        2.75      7.22 o 
   2   0  15        0.41        9.60      9.60 o 
   3   0  15      121.56      128.51     13.24 o 
   4   0  15       40.41       28.52      7.79 o 
   5   0  15        0.45       11.09      4.96 o 
   6   0  15      167.49      156.81     14.13 o 
   7   0  15        0.01        4.58      6.15 o 
  -5   1  15      103.28       88.38     10.62 o 
  -4   1  15        2.80        4.30      7.13 o 
  -3   1  15        0.50        5.82      6.77 o 
  -2   1  15       27.15       36.71      8.12 o 
  -1   1  15        2.27        7.76      7.76 o 
   0   1  15       11.79        5.17      9.27 o 
   1   1  15        9.40       12.22      5.97 o 
   2   1  15        5.44        3.32      7.46 o 
   3   1  15      688.78      751.79     25.48 o 
   4   1  15       70.86       94.24     10.54 o 
   5   1  15       13.63        8.78      7.61 o 
   6   1  15        2.02       14.30      5.58 o 
   7   1  15        3.57        4.48      6.61 o 
  -5   2  15        0.02        2.10      5.75 o 
  -4   2  15       22.83       23.55      7.54 o 
  -3   2  15        0.52        6.23      6.23 o 
  -2   2  15       16.60       22.05      7.66 o 
  -1   2  15        0.32        2.84      5.86 o 
   0   2  15      101.40      132.24      8.69 o 
   1   2  15        5.73       16.23      5.45 o 
   2   2  15        2.29        2.64      7.01 o 
   3   2  15       78.77       92.00     10.55 o 
   4   2  15        3.66       12.54      5.41 o 
   5   2  15        5.79        6.50      6.99 o 
   6   2  15       17.30       20.01      6.16 o 
   7   2  15       13.55       23.54      6.60 o 
  -5   3  15        2.81        8.13      5.77 o 
  -4   3  15       33.91       21.86      7.33 o 
  -3   3  15        0.74        2.14      5.92 o 
  -2   3  15        8.12       16.38      6.96 o 
  -1   3  15        8.75        9.27      6.59 o 
   0   3  15       35.42       40.94      5.87 o 
   1   3  15       33.17       27.14      7.57 o 
   2   3  15       44.29       43.65      7.88 o 
   3   3  15       18.21       30.55      7.48 o 
   4   3  15        0.10        4.20      5.38 o 
   5   3  15      180.87      182.75     14.10 o 
   6   3  15        5.05        3.65      6.64 o 
   7   3  15        0.99        6.34      6.34 o 
  -5   4  15        0.44       12.00      5.15 o 
  -4   4  15        7.87       11.19      5.63 o 
  -3   4  15       31.85       29.97      7.66 o 
  -2   4  15       56.09       53.76      9.35 o 
  -1   4  15        1.41        7.87      6.34 o 
   0   4  15      165.96      143.42      9.34 o 
   1   4  15       91.97       87.95     11.04 o 
   2   4  15        9.89        4.13      6.50 o 
   3   4  15        0.33        2.73      5.45 o 
   4   4  15        2.74        2.13      5.81 o 
   5   4  15        5.32        7.14      5.19 o 
   6   4  15        0.40        0.72      6.10 o 
   7   4  15       14.42        9.14      5.71 o 
  -5   5  15        0.63        4.88      4.88 o 
  -4   5  15        3.37        0.69      6.42 o 
  -3   5  15        8.99        5.76      6.45 o 
  -2   5  15       61.87       70.60      9.47 o 
  -1   5  15       44.32       49.28      7.48 o 
   0   5  15       29.74       24.78      5.91 o 
   1   5  15        0.02        6.72      6.72 o 
   2   5  15        8.11       15.44      5.66 o 
   3   5  15       38.90       48.69      8.21 o 
   4   5  15       53.10       34.23      9.05 o 
   5   5  15       40.85       32.43      9.27 o 
   6   5  15        3.63        6.63      6.63 o 
  -4   6  15        3.24        2.75      6.22 o 
  -3   6  15        5.97        3.60      6.10 o 
  -2   6  15       17.11       15.58      7.20 o 
  -1   6  15        6.05        5.27      5.27 o 
   0   6  15        0.44        8.24      4.54 o 
   1   6  15       93.62       97.28     10.98 o 
   2   6  15        0.95        0.00      6.91 o 
   3   6  15       13.54       13.09      6.18 o 
   4   6  15        2.53        1.45      6.79 o 
   5   6  15        9.92       10.83      5.98 o 
   6   6  15       15.25       23.97      7.27 o 
  -3   7  15        0.89        1.45      6.85 o 
  -2   7  15        1.06        3.80      7.23 o 
  -1   7  15        0.44        0.00      5.69 o 
   0   7  15       25.45       37.96      5.62 o 
   1   7  15       26.75       15.95      6.58 o 
   2   7  15        9.67       17.96      6.86 o 
   3   7  15       15.75       11.89      6.75 o 
   4   7  15        7.52        0.73      5.36 o 
   5   7  15        0.64        5.08      6.14 o 
  -2   8  15        2.43        0.78      6.66 o 
  -1   8  15        0.59        1.60      6.25 o 
   0   8  15        4.95       15.05      4.59 o 
   1   8  15        0.39        5.41      6.33 o 
   2   8  15        4.33       10.64      5.39 o 
   3   8  15        2.02        5.22      5.80 o 
   4   8  15        1.33        1.47      6.10 o 
   0   9  15        9.33       11.87      4.67 o 
   1   9  15        4.99       10.70      7.11 o 
   2   9  15        6.79       13.49      6.61 o 
   0  -6  16       12.53       10.97      6.06 o 
   1  -6  16        0.95        2.45      7.07 o 
   2  -6  16        7.97       17.53      7.21 o 
  -2  -5  16        0.40        4.90      5.35 o 
  -1  -5  16        0.06        7.28      7.28 o 
   0  -5  16        1.70        8.69      4.80 o 
   1  -5  16        2.00        6.57      7.86 o 
   2  -5  16        0.01        7.24      7.24 o 
   3  -5  16        0.54        6.34      5.67 o 
   4  -5  16       11.57        3.13      7.77 o 
  -3  -4  16        3.49        5.52      7.21 o 
  -2  -4  16        0.78        2.51      7.44 o 
  -1  -4  16        2.92        9.30      6.12 o 
   0  -4  16        9.06       12.10      4.98 o 
   1  -4  16       16.75       20.35      7.98 o 
   2  -4  16        4.84        4.01      7.33 o 
   3  -4  16       10.26        7.96      7.40 o 
   4  -4  16        0.79        7.12      5.97 o 
   5  -4  16        3.23        3.91      5.96 o 
  -4  -3  16        4.66        9.82      6.19 o 
  -3  -3  16       13.57       22.24      6.62 o 
  -2  -3  16        0.28        6.53      6.44 o 
  -1  -3  16        5.66        6.66      7.45 o 
   0  -3  16       46.46       55.90      7.08 o 
   1  -3  16      173.87      213.51     15.54 o 
   2  -3  16       11.06       11.71      7.03 o 
   3  -3  16       31.59       36.61      9.32 o 
   4  -3  16        0.15        7.07      5.63 o 
   5  -3  16        1.45        3.17      6.48 o 
  -4  -2  16        0.26        4.53      5.53 o 
  -3  -2  16        2.73        2.34      5.65 o 
  -2  -2  16        5.41        4.81      7.08 o 
  -1  -2  16       77.45       79.94     11.27 o 
   0  -2  16      119.62      137.22     10.11 o 
   1  -2  16      159.14      180.24     15.51 o 
   2  -2  16        9.43        6.07      9.01 o 
   3  -2  16       17.64        9.95      7.95 o 
   4  -2  16        1.75        0.00      5.98 o 
   5  -2  16        0.06        7.77      6.21 o 
   6  -2  16        6.95        0.00      7.78 o 
  -4  -1  16        3.55        5.98      6.93 o 
  -3  -1  16       10.36        0.00      7.32 o 
  -2  -1  16        8.44       15.66      5.87 o 
  -1  -1  16        0.12        7.15      5.93 o 
   0  -1  16        6.12        1.32      5.69 o 
   1  -1  16        0.02       15.90      7.29 o 
   2  -1  16       68.41       67.76     10.81 o 
   3  -1  16       22.97       28.47      7.67 o 
   4  -1  16       18.42       12.90      8.66 o 
   5  -1  16       21.28       30.12      8.14 o 
   6  -1  16        6.58       10.86      6.10 o 
  -5   0  16        7.08       21.71      6.68 o 
  -4   0  16        7.88       17.84      6.57 o 
  -3   0  16        1.47        0.75      6.47 o 
  -2   0  16        1.55        0.00      6.00 o 
  -1   0  16        0.79        3.89      5.69 o 
   0   0  16       53.14       69.22      7.24 o 
   1   0  16        2.08        2.26      6.88 o 
   2   0  16      347.89      333.65     20.17 o 
   3   0  16        0.53        2.94      7.03 o 
   4   0  16      153.25      153.81     13.30 o 
   5   0  16        4.56        4.57      5.30 o 
   6   0  16       24.40       26.22      8.16 o 
  -5   1  16        1.36       11.10      5.84 o 
  -4   1  16        0.33        7.59      7.59 o 
  -3   1  16        0.58        6.21      6.21 o 
  -2   1  16        9.72       17.51      7.41 o 
  -1   1  16       38.69       33.65      8.03 o 
   0   1  16       47.90       63.46      7.80 o 
   1   1  16       12.56       12.46      6.89 o 
   2   1  16        2.51        7.25      8.06 o 
   3   1  16       54.82       61.06      8.71 o 
   4   1  16        1.54       11.13      6.17 o 
   5   1  16        6.13       18.15      6.92 o 
   6   1  16        2.03        5.35      7.25 o 
   7   1  16        0.05       13.42      5.44 o 
  -5   2  16        4.52        2.71      6.18 o 
  -4   2  16        0.43        6.51      5.49 o 
  -3   2  16        7.59       14.17      5.78 o 
  -2   2  16        7.29        8.98      6.08 o 
  -1   2  16        2.33        6.07      6.63 o 
   0   2  16        5.55        4.97      4.97 o 
   1   2  16       23.48       36.49      6.74 o 
   2   2  16      349.80      372.31     19.23 o 
   3   2  16       48.91       55.64      8.96 o 
   4   2  16       77.44       77.12     10.56 o 
   5   2  16        1.83        9.70      5.54 o 
   6   2  16        4.75        7.48      6.00 o 
  -5   3  16        0.95        1.35      6.03 o 
  -4   3  16        5.53        2.14      6.19 o 
  -3   3  16       25.13       11.04      7.06 o 
  -2   3  16        0.34        3.78      6.88 o 
  -1   3  16        7.09        1.55      7.95 o 
   0   3  16       12.22       10.32      5.25 o 
   1   3  16        0.00       12.41      6.71 o 
   2   3  16        5.97        8.65      7.05 o 
   3   3  16       55.52       53.34      8.53 o 
   4   3  16        6.74        6.62      5.78 o 
   5   3  16       48.84       47.38      8.42 o 
   6   3  16        0.48        5.88      4.88 o 
  -4   4  16        0.37        6.00      6.00 o 
  -3   4  16        1.14       10.27      6.28 o 
  -2   4  16        7.34       11.92      6.00 o 
  -1   4  16        6.90       12.88      6.13 o 
   0   4  16        0.67        0.27      5.45 o 
   1   4  16      164.45      195.05     14.62 o 
   2   4  16       18.03       16.69      6.61 o 
   3   4  16        0.00        2.94      6.04 o 
   4   4  16        4.29       14.59      5.77 o 
   5   4  16       30.62       22.80      7.00 o 
   6   4  16        0.57        6.18      6.18 o 
  -4   5  16        0.55        5.58      5.44 o 
  -3   5  16       25.71       30.63      7.11 o 
  -2   5  16        2.54        2.25      5.94 o 
  -1   5  16        0.98        7.54      7.54 o 
   0   5  16       31.87       40.77     10.50 o 
   1   5  16       24.65       32.23      7.13 o 
   2   5  16       21.44       19.89      8.34 o 
   3   5  16       16.42       25.72      6.65 o 
   4   5  16       70.42       88.01     11.26 o 
   5   5  16        5.79        0.00      5.03 o 
   6   5  16        2.07        6.09      6.09 o 
  -3   6  16        0.65        7.97      5.55 o 
  -2   6  16        1.70        0.77      5.58 o 
  -1   6  16       25.77       30.26      7.46 o 
   0   6  16        2.99        0.23      4.66 o 
   1   6  16        4.55        0.76      6.77 o 
   2   6  16       20.02       25.50      7.70 o 
   3   6  16        5.45       11.10      5.90 o 
   4   6  16        0.01        2.21      6.39 o 
   5   6  16        0.56        0.75      5.35 o 
  -3   7  16        0.01        5.73      4.39 o 
  -2   7  16        0.10        3.73      4.80 o 
  -1   7  16        4.19       11.69      6.74 o 
   0   7  16       38.09       34.39      8.77 o 
   1   7  16        0.03        0.80      6.32 o 
   2   7  16        2.91        7.59      6.06 o 
   3   7  16        6.28       13.41      4.84 o 
   4   7  16        6.17       14.64      5.50 o 
  -1   8  16        8.54       14.74      6.66 o 
   0   8  16        1.30        2.26      4.39 o 
   1   8  16        0.02        5.42      6.74 o 
   2   8  16        0.26        2.27      5.39 o 
   3   8  16        9.06       17.00      6.48 o 
   0  -5  17        0.55        1.76      8.94 o 
   1  -5  17       26.74       23.77      8.25 o 
   2  -5  17       11.09        1.61      8.22 o 
  -2  -4  17        1.94        0.00      5.33 o 
  -1  -4  17        7.25       10.20      7.21 o 
   0  -4  17       10.58        7.31      5.62 o 
   1  -4  17       31.56       37.20      8.97 o 
   2  -4  17        2.17        7.28      7.04 o 
   3  -4  17       11.90       10.40      7.36 o 
   4  -4  17        4.53        3.93      6.29 o 
  -3  -3  17        2.81        2.38      7.06 o 
  -2  -3  17        2.09        0.81      6.71 o 
  -1  -3  17       12.66        4.19      8.74 o 
   0  -3  17        0.57        3.77      5.27 o 
   1  -3  17        3.37       21.41      7.65 o 
   2  -3  17       15.92       11.26      8.01 o 
   3  -3  17        3.27        5.62      6.98 o 
   4  -3  17        0.01        4.71      6.70 o 
   5  -3  17       14.32       18.62      7.83 o 
  -3  -2  17        0.02        2.35      6.57 o 
  -2  -2  17        1.53        1.67      6.75 o 
  -1  -2  17        4.31        6.68      7.30 o 
   0  -2  17        0.59        7.33      4.86 o 
   1  -2  17       49.06       25.16     12.14 o 
   2  -2  17      118.05      119.39     12.80 o 
   3  -2  17        3.34        5.51      7.00 o 
   4  -2  17       41.55       37.13     10.18 o 
   5  -2  17        2.45        3.12      6.23 o 
  -4  -1  17        1.49        5.94      6.97 o 
  -3  -1  17       10.08       17.26      7.39 o 
  -2  -1  17        0.08        4.09      6.82 o 
  -1  -1  17        3.00        1.64      7.46 o 
   0  -1  17        8.60        7.07      9.23 o 
   1  -1  17        2.30        4.03      7.13 o 
   2  -1  17      201.26      219.82     16.76 o 
   3  -1  17        5.13       10.97      7.02 o 
   4  -1  17       14.95       10.97      9.07 o 
   5  -1  17        0.63        5.52      5.98 o 
   6  -1  17        1.75        6.14      6.07 o 
  -4   0  17        0.10        0.77      6.05 o 
  -3   0  17        0.01        0.79      6.38 o 
  -2   0  17        5.74        3.97      7.85 o 
  -1   0  17        6.81        9.77      7.18 o 
   0   0  17        1.15        1.76      4.82 o 
   1   0  17        4.38        4.72      7.23 o 
   2   0  17      130.38      124.95     13.13 o 
   3   0  17        0.23        4.69      5.99 o 
   4   0  17      146.17      134.65     14.12 o 
   5   0  17        3.45       14.05      5.78 o 
   6   0  17       37.06       46.87      8.69 o 
  -4   1  17        0.96        2.92      5.28 o 
  -3   1  17        1.37        5.43      6.45 o 
  -2   1  17        2.44        7.15      6.28 o 
  -1   1  17       13.24       11.33      7.73 o 
   0   1  17       14.00       22.39      9.82 o 
   1   1  17       21.95       25.12      7.72 o 
   2   1  17      240.77      249.11     18.03 o 
   3   1  17        9.67       11.48      5.82 o 
   4   1  17       36.17       41.69      9.07 o 
   5   1  17        0.90        4.61      6.57 o 
   6   1  17       11.41        1.50      7.79 o 
  -4   2  17       14.70        5.07      7.52 o 
  -3   2  17        0.71        3.80      5.82 o 
  -2   2  17        3.58        1.53      7.23 o 
  -1   2  17       71.15       87.00     11.47 o 
   0   2  17       18.94       29.65      6.35 o 
   1   2  17      210.85      260.20     17.90 o 
   2   2  17       23.48       29.75      8.04 o 
   3   2  17        0.43        8.36      6.12 o 
   4   2  17       12.76       20.65      5.76 o 
   5   2  17        0.18        7.64      5.86 o 
   6   2  17       19.88       21.08      7.73 o 
  -4   3  17        0.33        2.85      5.70 o 
  -3   3  17       43.50       24.74      8.91 o 
  -2   3  17        4.75        2.32      6.72 o 
  -1   3  17       16.76       19.03      8.27 o 
   0   3  17        5.00        1.09      6.49 o 
   1   3  17       15.90       22.53      6.51 o 
   2   3  17        2.45        0.00      7.19 o 
   3   3  17       18.68       11.39      8.43 o 
   4   3  17        2.29        1.53      6.51 o 
   5   3  17        0.34        6.08      4.65 o 
   6   3  17        1.85        6.67      6.39 o 
  -4   4  17        2.70        2.79      5.96 o 
  -3   4  17        0.04        7.39      6.45 o 
  -2   4  17        2.97        6.16      5.45 o 
  -1   4  17       12.36       14.97      7.57 o 
   0   4  17       58.86       61.11      7.27 o 
   1   4  17        4.84        9.33      5.71 o 
   2   4  17        0.04        5.37      5.88 o 
   3   4  17        8.39        1.56      5.97 o 
   4   4  17       23.40       32.36      8.07 o 
   5   4  17        9.61       12.61      7.92 o 
  -3   5  17        1.86        1.44      7.23 o 
  -2   5  17       16.20       22.07      7.41 o 
  -1   5  17        7.18       10.23      6.43 o 
   0   5  17        1.15        5.74      7.25 o 
   1   5  17       23.42       28.93      7.95 o 
   2   5  17        0.03        3.85      5.24 o 
   3   5  17       13.60        7.54      7.78 o 
   4   5  17        3.15        0.75      8.22 o 
   5   5  17        0.52        0.75      4.78 o 
  -3   6  17        0.04        6.44      4.77 o 
  -2   6  17        0.04        3.02      6.77 o 
  -1   6  17        8.98        0.79      7.27 o 
   0   6  17       20.44       17.33      5.78 o 
   1   6  17        1.49        1.61      6.76 o 
   2   6  17        0.07        1.56      5.76 o 
   3   6  17       11.79       15.11      7.22 o 
   4   6  17       12.32       19.96      6.42 o 
  -2   7  17        7.41        2.94      6.67 o 
  -1   7  17        0.66        6.19      6.19 o 
   0   7  17        3.66        6.35      4.33 o 
   1   7  17        1.69        3.92      5.65 o 
   2   7  17        7.67        7.64      5.82 o 
   3   7  17        3.37        4.44      5.48 o 
   1   8  17        0.08        3.01      5.08 o 
   0  -4  18       16.80        8.18      6.42 o 
   1  -4  18       36.74       32.15      8.21 o 
   2  -4  18        0.07        7.29      6.40 o 
  -2  -3  18        0.05        8.03      8.03 o 
  -1  -3  18        0.43        5.13      6.23 o 
   0  -3  18        0.00        4.00      7.38 o 
   1  -3  18        7.87        5.85      8.70 o 
   2  -3  18       24.61       14.71      7.95 o 
   3  -3  18        4.49        2.42      6.93 o 
   4  -3  18        2.35        5.45      6.29 o 
  -2  -2  18        0.81        8.54      8.54 o 
  -1  -2  18        5.37        7.65      7.05 o 
   0  -2  18        0.56        3.52      5.38 o 
   1  -2  18       87.13      105.32     12.28 o 
   2  -2  18        0.01        0.82      6.27 o 
   3  -2  18        4.61       10.45      6.57 o 
   4  -2  18        9.93        2.40      8.59 o 
  -3  -1  18        0.17        4.67      5.40 o 
  -2  -1  18       17.36       11.48      9.71 o 
  -1  -1  18       25.15       24.63      9.01 o 
   0  -1  18        0.02        2.62     10.42 o 
   1  -1  18       30.70       29.96      7.67 o 
   2  -1  18       17.87       22.77      8.36 o 
   3  -1  18       14.24       21.71      6.96 o 
   4  -1  18        0.00        6.36      6.36 o 
   5  -1  18        6.12       14.79      5.46 o 
  -3   0  18        1.32        7.12      7.12 o 
  -2   0  18        0.00        8.97      8.97 o 
  -1   0  18        0.44        0.88      7.76 o 
   0   0  18       18.68       28.01      6.52 o 
   1   0  18        0.08        7.73      7.73 o 
   2   0  18       12.49        2.44      7.83 o 
   3   0  18        0.01        7.19      7.43 o 
   4   0  18       20.70       22.26      8.88 o 
   5   0  18        1.09       17.20      5.96 o 
  -3   1  18        1.35        1.54      5.81 o 
  -2   1  18        0.54        0.81      7.20 o 
  -1   1  18       12.29        8.31      8.57 o 
   0   1  18       24.89       39.65      5.90 o 
   1   1  18       52.03       69.92     10.30 o 
   2   1  18       25.77       32.96      8.74 o 
   3   1  18        1.48        0.76      6.72 o 
   4   1  18       28.79       37.11      7.48 o 
   5   1  18        8.40       26.48      6.80 o 
  -3   2  18        0.70        3.84      6.45 o 
  -2   2  18        5.04        4.76      7.02 o 
  -1   2  18       14.49       14.86      8.56 o 
   0   2  18       48.31       48.79      7.66 o 
   1   2  18        0.01       20.44      7.27 o 
   2   2  18       28.93       20.83      9.02 o 
   3   2  18        1.13        6.49      6.49 o 
   4   2  18        9.61       16.50      6.47 o 
   5   2  18        5.25        1.53      6.07 o 
  -3   3  18        0.74        7.46      5.99 o 
  -2   3  18        0.01        8.64      5.73 o 
  -1   3  18       23.52        4.87      8.70 o 
   0   3  18       49.37       45.23      7.08 o 
   1   3  18       30.93       43.94      9.75 o 
   2   3  18       27.27       24.65      8.08 o 
   3   3  18       31.90       29.74      8.47 o 
   4   3  18        0.25        3.07      5.15 o 
   5   3  18        2.13        5.69      5.69 o 
  -3   4  18        0.09        8.08      5.32 o 
  -2   4  18        1.23        7.78      6.20 o 
  -1   4  18        0.64        7.31      7.31 o 
   0   4  18        9.99       15.88      4.26 o 
   1   4  18        0.12        4.00      6.29 o 
   2   4  18       23.31       18.18      7.16 o 
   3   4  18        0.09        1.58      6.23 o 
   4   4  18        0.86        5.33      6.44 o 
   5   4  18        1.88        8.15      5.70 o 
  -2   5  18        1.34        0.00      5.30 o 
  -1   5  18        0.02        1.57      6.25 o 
   0   5  18        0.43        4.99      4.99 o 
   1   5  18        3.99        8.04      6.75 o 
   2   5  18       42.80       48.58      9.50 o 
   3   5  18       39.54       62.18      8.33 o 
   4   5  18        1.10        5.26      6.32 o 
  -1   6  18        0.57        3.96      6.67 o 
   0   6  18        3.90        4.11      5.06 o 
   1   6  18        0.80        0.77      6.50 o 
   2   6  18       11.80       26.33      7.25 o 
   3   6  18        0.69        0.78      5.63 o 
   0   7  18        1.07        1.44      4.43 o 
   1   7  18        0.05        0.00      6.56 o 
   2   7  18       12.13       11.32      6.81 o 
   1  -3  19       26.66       23.16      9.48 o 
   2  -3  19        0.90        2.40      6.10 o 
  -1  -2  19        5.20        6.76      7.30 o 
   0  -2  19        5.16        6.17      5.76 o 
   1  -2  19        6.92        8.39      6.71 o 
   2  -2  19        0.55        7.41      6.79 o 
   3  -2  19       13.31       11.19      7.95 o 
  -2  -1  19        0.02        1.62      6.79 o 
  -1  -1  19       24.08       23.85      8.82 o 
   0  -1  19        8.74       18.62      6.59 o 
   1  -1  19        2.97        0.00      7.50 o 
   2  -1  19        9.63       16.51      7.40 o 
   3  -1  19        3.95        4.85      7.38 o 
   4  -1  19        7.06       16.58      5.98 o 
  -2   0  19       50.46       43.01     10.51 o 
  -1   0  19       13.00       25.56      8.60 o 
   0   0  19       12.96       27.66      5.47 o 
   1   0  19        0.18        4.27      6.49 o 
   2   0  19       17.33       14.86      9.08 o 
   3   0  19       16.23       20.28      8.21 o 
   4   0  19       15.56       17.50      8.15 o 
  -2   1  19        0.21        8.90      6.54 o 
  -1   1  19       13.10        7.66      7.66 o 
   0   1  19        0.09        0.44      5.48 o 
   1   1  19        0.29        9.32      6.21 o 
   2   1  19        4.09        4.92      8.33 o 
   3   1  19        1.08       12.11      6.45 o 
   4   1  19        4.40        4.79      5.83 o 
  -2   2  19        6.46        4.81      6.77 o 
  -1   2  19        8.39        5.85      7.50 o 
   0   2  19        0.23        2.81      4.89 o 
   1   2  19       20.57       15.18     10.55 o 
   2   2  19        0.00        2.49      7.13 o 
   3   2  19       11.30        5.62      7.91 o 
   4   2  19        3.42        2.38      6.83 o 
  -2   3  19        0.16        6.28      6.22 o 
  -1   3  19        2.90        7.46      6.58 o 
   0   3  19        1.35        1.23      5.41 o 
   1   3  19       62.78       53.45     11.16 o 
   2   3  19        6.00        8.11      7.62 o 
   3   3  19        1.27        1.63      5.96 o 
   4   3  19        0.97        6.08      6.08 o 
  -2   4  19        0.24        4.61      5.94 o 
  -1   4  19        5.54       16.26      6.39 o 
   0   4  19        2.86        3.11      5.11 o 
   1   4  19       12.91       28.89      7.20 o 
   2   4  19       10.23        8.05      6.96 o 
   3   4  19        0.63        5.51      5.51 o 
   4   4  19        1.60        0.77      5.97 o 
  -1   5  19        0.60        7.13      6.62 o 
   0   5  19        1.26        5.27      7.89 o 
   1   5  19       24.21       16.96      8.75 o 
   2   5  19        7.05        3.19      7.34 o 
   3   5  19        3.26        9.22      6.20 o 
   1   6  19        2.11        3.14      6.28 o 
   0  -1  20        5.62        3.19      5.67 o 
   1  -1  20        0.15        2.54      6.38 o 
   2  -1  20        4.06        9.80      6.61 o 
  -1   0  20        7.75        8.40      7.28 o 
   0   0  20        0.06        0.41      4.86 o 
   1   0  20        0.31        0.87      6.52 o 
   2   0  20       13.91        9.13      7.83 o 
   3   0  20        0.93       12.04      5.40 o 
  -1   1  20       18.45        8.42      7.88 o 
   0   1  20       11.67        5.33      8.35 o 
   1   1  20        0.49        1.70      6.05 o 
   2   1  20       11.88        7.47      8.48 o 
   3   1  20       12.09        5.63      6.88 o 
  -1   2  20        2.27        5.01      6.08 o 
   0   2  20        9.11       10.91      6.32 o 
   1   2  20        6.10       11.88      6.34 o 
   2   2  20        5.77        0.85      7.06 o 
   3   2  20        2.50        3.98      6.48 o 
  -1   3  20        0.04        7.24      7.24 o 
   0   3  20        7.02        7.44      5.12 o 
   1   3  20       62.53       72.94     11.31 o 
   2   3  20       10.23       16.31      7.82 o 
   3   3  20        0.48        6.77      6.77 o 
   0   4  20       18.65       16.86      6.48 o 
   1   4  20        0.06        3.32      7.69 o 
   2   4  20        1.41        0.00      6.77 o 
                                                 
